# Supplementary material for: Deiodinase Knockdown during Early Zebrafish Development Affects Growth, Development, Energy Metabolism, Motility and Phototransduction
Source: PLoS One. 2015 Apr 9;10(4):e0123285. doi: 10.1371/journal.pone.0123285 (PMC4391947; doi:10.1371/journal.pone.0123285)
Supplement: S1 Table — The first worksheet shows all GO classes that reached the cutoff value, and shows how they were grouped into biological categories. The pie charts in Fig 1 are based on the scores of the biological categories (numbers in bold). (XLSX) [file pone.0123285.s001.xlsx]

## Sheet: summary_GO-analysis
		Most representative GO classes of D1D2 knockdown													Most representative GO classes of D3 knockdown
		Head				Abdomen				Tail					Head				Abdomen				Tail
Biological category	GO class	# seq		score		# seq		score		# seq		score			# seq		score		# seq		score		# seq		score
Visual Perception		19		37.16		/		/		/		/			22		20.92		/		/		/		/
	GO:0007601 visual perception	19		17.92		/		/		/		/			22		20.92		/		/		/		/
	GO:0009584 detection of visible light	5		3.92		/		/		/		/			/		/		/		/		/		/
	GO:0007602 phototransduction	10		8.32		/		/		/		/			/		/		/		/		/		/
	GO:0018298 protein-chromophore linkage	7		7		/		/		/		/			/		/		/		/		/		/
GPCR		14		13.37		/		/		/		/			22		20.96		/		/		/		/
	GO:0007186 G-protein coupled receptor signaling pathway	14		13.37		/		/		/		/			22		20.96		/		/		/		/
Phosphorylation		6		7.76		/		/		/		/			/		/		/		/		/		/
	GO:0016310 phosphorylation	6		7.76		/		/		/		/			/		/		/		/		/		/
Metabolic process		22		3.85		7		6.8		99		104.36			101		18.1		13		14.48		33		37.2
	GO:0044237 cellular metabolic process	22		3.85		/		/		/		/			/		/		/		/		/		/
	GO:0055114 oxidation-reduction process	/		/		/		/		43		42.47			/		/		/		/		/		/
	GO:0006508 proteolysis	/		/		/		/		21		25.11			/		/		/		/		7		9.82
	GO:0044267 cellular protein metabolic process	/		/		/		/		36		21.51			/		/		/		/		/		/
	GO:0005975 carbohydrate metabolic process	/		/		/		/		23		15.27			/		/		/		/		/		/
	GO:0044238 primary metabolic process	/		/		/		/		/		/			101		18.1		/		/		/		/
	GO:0006412 translation	/		/		7		6.8		/		/			/		/		13		14.48		26		27.38
Contraction		/		/		3		3.2		/		/			/		/						/		/
	GO:0060047 heart contraction	/		/		3		3.2		/		/			/		/		6		7.92		/		/
	GO:0030239 myofibril assembly	/		/		/		/		/		/			/		/		10		10.88		/		/
Development		18		4		8		4.22		30		32.24			36		41.39		10		7.62		30		31.64
	GO:0007275 multicellular organismal development	18		4		/		/		30		15.54			/		/		/		/		/		/
	GO:0048513 organ development	/		/		8		4.22		23		16.7			35		24.44		10		7.62		17		11.14
	GO:0030154 cell differentiation	/		/		/		/		/		/			20		16.95		/		/		15		11.22
	GO:0009790 embryo development	/		/		/		/		/		/			/		/		/		/		15		9.28
	GO:0007399 nervous system development	/		/		/		/		/		/			/		/		/		/		14		11.4
Transport		11		11.12		12		17.07		18		16.28			21		17.52		8		15.55		12		23.13
	GO:0006810 transport	11		11.12		12		13.63		/		/			/		/		/		/		/		/
	GO:0015992 proton transport	/		/		2		3.44		/		/			/		/		/		/		/		/
	GO:0006811 ion transport	/		/		/		/		18		16.28			/		/		6		7.62		9		9.83
	GO:0034220 ion transmembrane transport	/		/		/		/		/		/			21		17.52		/		/		/		/
	GO:0055085 transmembrane transport	/		/		/		/		/		/			/		/		7		7.93		11		13.3
Regulation of transcription, DNA-dependent		/		/		/		/		/		/			20		23.92		/		/		12		14.42
	GO:0006355 regulation of transcription, DNA-dependent	/		/		/		/		/		/			20		23.92		/		/		12		14.42
Signal transduction		/		/		/		/		/		/			/		/		/		/		19		15.87
	GO:0007165 signal transduction	/		/		/		/		/		/			/		/		/		/		19		15.87
Response to stress		/		/		6		4.116		/		/			/		/		/		/		19		12.98
	GO:0006950 response to stress	/		/		6		4.116		/		/			/		/		/		/		19		12.98

## Sheet: summary_KEGG-analysis
		Head				Abdomen				Tail					Head				Abdomen				Tail
group (figure)	KEGG pathway	# seq		# enz		# seq		# enz		# seq		# enz			# seq		# enz		# seq		# enz		# seq		# enz
Purine metabolism (Figure 2)
	purine metabolism	10		5		/		/		37		8			27		10		13		3		13		3
Carbohydrate metabolism (Figure 3)
	starch and sucrose metabolism	/		/		/		/		3		3			/		/		/		/		/		/
	glycolysis/gluconeogenesis	/		/		/		/		17		11			10		6		/		/		/		/
	pentose phosphate pathway	/		/		/		/		6		3			/		/		/		/		/		/
	pyruvate metabolism	/		/		/		/		9		7			3		3		/		/		/		/
	citrate cycle (TCA cycle)	/		/		/		/		9		7			/		/		/		/		/		/
	oxidative phosphorylation	/		/		/		/		11		7			/		/		/		/		/		/
Other pathways
	methane metabolism	/		/		/		/		11		5			7		3		/		/		/		/
	pyrimidine metabolism	/		/		/		/		/		/			6		5		/		/		/		/
	cysteine and methionine metabolism	/		/		/		/		9		6			4		6		/		/		/		/
	butanoate metabolism	/		/		/		/		4		3			3		3		/		/		/		/
	alanine, aspartate and glutamate metabolism	/		/		/		/		/		/			3		3		/		/		/		/
	glutathione metabolism	/		/		/		/		4		3			/		/		/		/		/		/
	arginine and proline metabolism	/		/		/		/		3		3			/		/		/		/		/		/
	glycine, serine and threonine metabolism	/		/		/		/		3		3			/		/		/		/		/		/
	valine, leucine and isoleucine degradation	/		/		/		/		3		3			/		/		/		/		/		/
Only KEGG pathways containing at least 3 differentially expressed enzymes are included.
