# Supplementary material for: Deiodinase Knockdown during Early Zebrafish Development Affects Growth, Development, Energy Metabolism, Motility and Phototransduction
Source: PLoS One. 2015 Apr 9;10(4):e0123285. doi: 10.1371/journal.pone.0123285 (PMC4391947; doi:10.1371/journal.pone.0123285)
Supplement: S2 Table — The first worksheet is a list of all differentially expressed transcripts with logFC and multiple testing corrected p values, and sheets 2–5 specifically show those transcripts shown in Figs 2–5. ‘#N/A’ indicates that a probe was not included in the analysis because it did not meet the spot filtering criteria. A logFC of ‘0’ indicates that the FDR was > 0.05 and therefore the transcript is not considered differentially expressed. (XLSX) [file pone.0123285.s002.xlsx]

## Sheet: fig1_all-diff-expr-transcripts
probe ID	GeneName	D1D2MO_H	D3MO_H	D1D2MO_A	D3MO_A	D1D2MO_T	D3MO_T	gene symbol	accession no.	GO	D1D2MO_H_adj_p_value	D3MO_adj_p_value	D1D2MO_A_adj_p_value	D3MO_A_adj_p_value	D1D2MO_T_adj_p_value	D3MO_T_adj_p_value
A_15_P100052	SET and MYND domain containing 1a	0	0	0	0.69696	0.73408	0.860265	smyd1a	NM_205540	GO:0008270(zinc ion binding)|GO:0046872(metal ion binding)	#N/A	#N/A	#N/A	0.0144558	#N/A	#N/A
A_15_P100351	leucine rich repeat containing 20	0	0	0	0.814854	0	0.818186	lrrc20	NM_001007357	GO:0008150(biological_process)	#N/A	#N/A	#N/A	0.0135018	#N/A	5.93821e-05
A_15_P100472	rogdi homolog (Drosophila)	0	-0.607583	0	0	0	-0.585616	rogdi	NM_199963	GO:0003674(molecular_function)|GO:0005575(cellular_component)|GO:0008150(biological_process)	#N/A	4.8434e-05	#N/A	#N/A	#N/A	0.000858182
A_15_P100715	proteasome (prosome, macropain) subunit, beta type, 4	0	0	0	0.682536	0	0.645662	psmb4	NM_001017801	GO:0000502(proteasome complex)|GO:0004175(endopeptidase activity)|GO:0004298(threonine-type endopeptidase activity)|GO:0005634(nucleus)|GO:0005737(cytoplasm)|GO:0005839(proteasome core complex)|GO:0006508(proteolysis)|GO:0008233(peptidase activity)|GO:0016787(hydrolase activity)|GO:0051603(proteolysis involved in cellular protein catabolic process)	#N/A	#N/A	#N/A	0.0107864	#N/A	0.000422904
A_15_P100822	transgelin 3b	0	0	0	0	0	-0.726359	tagln3b	NM_199720	GO:0003674(molecular_function)|GO:0005575(cellular_component)|GO:0007517(muscle organ development)	#N/A	#N/A	#N/A	#N/A	#N/A	0.000101582
A_15_P100851	cyclin G1	0	1.53277	0	1.42405	0	1.39702	ccng1	NM_199481	0	#N/A	0.00010381	#N/A	0.0152598	#N/A	6.97971e-06
A_15_P101081	zgc:86709	0	0	1.35968	0.751056	0.689883	0.664773	zgc:86709	NM_001002066	GO:0000166(nucleotide binding)|GO:0005524(ATP binding)|GO:0005737(cytoplasm)|GO:0005856(cytoskeleton)	#N/A	#N/A	0.000308692	0.0107864	4.12909e-05	0.000238741
A_15_P101206	ring finger protein 10	0	-0.75376	0	0	0	-0.844438	rnf10	NM_001123255	GO:0008270(zinc ion binding)|GO:0046872(metal ion binding)	#N/A	0.00184181	#N/A	#N/A	#N/A	3.86157e-05
A_15_P101306	NADH dehydrogenase (ubiquinone) Fe-S protein 2	0	0	0	0	1.17947	0.657598	ndufs2	NM_001020645	GO:0005575(cellular_component)|GO:0016491(oxidoreductase activity)|GO:0016651(oxidoreductase activity, acting on NADH or NADPH)|GO:0048038(quinone binding)|GO:0051287(NAD binding)|GO:0055114(oxidation-reduction process)	#N/A	#N/A	#N/A	#N/A	4.2874e-06	0.000162677
A_15_P101384	zgc:92518	0	0	0	0.824652	0	0.693771	zgc:92518	NM_001002361	GO:0003674(molecular_function)|GO:0005575(cellular_component)|GO:0008150(biological_process)	#N/A	#N/A	#N/A	0.0107864	#N/A	0.00013025
A_15_P101404	methyltransferase like 11A	0	0	0	0	0	0.745776	mettl11a	NM_212898	GO:0005634(nucleus)|GO:0007051(spindle organization)|GO:0007059(chromosome segregation)|GO:0008168(methyltransferase activity)|GO:0008276(protein methyltransferase activity)|GO:0016740(transferase activity)|GO:0018016(N-terminal peptidyl-proline dimethylation)|GO:0032259(methylation)|GO:0035572(N-terminal peptidyl-serine dimethylation)|GO:0035573(N-terminal peptidyl-serine trimethylation)	#N/A	#N/A	#N/A	#N/A	#N/A	0.000187042
A_15_P101564	polymerase (RNA) I polypeptide D	0	0	#N/A	#N/A	0	0.647988	polr1d	NM_001003888	GO:0003677(DNA binding)|GO:0003899(DNA-directed RNA polymerase activity)|GO:0005634(nucleus)|GO:0006351(transcription, DNA-dependent)	#N/A	#N/A	#N/A	#N/A	#N/A	0.00132703
A_15_P102138	6-phosphofructo-2-kinase/fructose-2,6-biphosphatase 4, like	0	0	0	0	0	-0.675283	pfkfb4l	NM_198816	GO:0003824(catalytic activity)|GO:0003873(6-phosphofructo-2-kinase activity)|GO:0004331(fructose-2,6-bisphosphate 2-phosphatase activity)|GO:0005524(ATP binding)|GO:0006000(fructose metabolic process)|GO:0006003(fructose 2,6-bisphosphate metabolic process)|GO:0008152(metabolic process)|GO:0016301(kinase activity)|GO:0016310(phosphorylation)|GO:0016311(dephosphorylation)|GO:0046835(carbohydrate ph…	#N/A	#N/A	#N/A	#N/A	#N/A	0.000431621
A_15_P102211	0	0	0	0	0	0	0.601071	0	XR_084426	0	#N/A	#N/A	#N/A	#N/A	#N/A	0.000404952
A_15_P102346	heat shock protein, alpha-crystallin-related, 1	0	0	0	0	0	0.652398	hspb1	NM_001008615	GO:0005634(nucleus)|GO:0005730(nucleolus)|GO:0005737(cytoplasm)|GO:0006950(response to stress)|GO:0009408(response to heat)|GO:0046685(response to arsenic-containing substance)	#N/A	#N/A	#N/A	#N/A	#N/A	0.000208645
A_15_P102543	developing brain homeobox 1a	0	0	#N/A	#N/A	0	0.715068	dbx1a	NM_131158	GO:0000976(transcription regulatory region sequence-specific DNA binding)|GO:0003677(DNA binding)|GO:0003700(sequence-specific DNA binding transcription factor activity)|GO:0005634(nucleus)|GO:0006355(regulation of transcription, DNA-dependent)|GO:0007275(multicellular organismal development)|GO:0021515(cell differentiation in spinal cord)|GO:0043565(sequence-specific DNA binding)	#N/A	#N/A	#N/A	#N/A	#N/A	0.000101582
A_15_P102592	creatine kinase, muscle b	0	0	0	0.652342	1.15549	0.791842	ckmb	NM_001105683	GO:0000166(nucleotide binding)|GO:0003824(catalytic activity)|GO:0005524(ATP binding)|GO:0005575(cellular_component)|GO:0016301(kinase activity)|GO:0016310(phosphorylation)|GO:0016740(transferase activity)|GO:0016772(transferase activity, transferring phosphorus-containing groups)	#N/A	#N/A	#N/A	0.0512016	#N/A	#N/A
A_15_P102716	bystin-like	0	0.704337	0	0.742742	0	0.96622	bysl	NM_201106	0	#N/A	3.27993e-05	#N/A	0.0176278	#N/A	3.89724e-05
A_15_P103236	0	0	0	0	0	0	-0.776772	0	TC381834	0	#N/A	#N/A	#N/A	#N/A	#N/A	8.1526e-05
A_15_P103497	synaptophysin-like 2b	0	0	0	0	0	0.611844	sypl2b	NM_212669	GO:0005215(transporter activity)|GO:0006810(transport)|GO:0008021(synaptic vesicle)|GO:0016020(membrane)|GO:0016021(integral to membrane)	#N/A	#N/A	#N/A	#N/A	#N/A	0.0147798
A_15_P103684	zgc:103663	0	0	0	0	0	-0.609633	zgc:103663	NM_001007362	GO:0003333(amino acid transmembrane transport)|GO:0005328(neurotransmitter:sodium symporter activity)|GO:0005332(gamma-aminobutyric acid:sodium symporter activity)|GO:0005887(integral to plasma membrane)|GO:0006810(transport)|GO:0006836(neurotransmitter transport)|GO:0015293(symporter activity)|GO:0015807(L-amino acid transport)|GO:0015812(gamma-aminobutyric acid transport)|GO:0016020(membrane)|G…	#N/A	#N/A	#N/A	#N/A	#N/A	0.000500514
A_15_P103769	nescient helix loop helix 2	0	0	0	0	0	0.626978	nhlh2	NM_205669	0	#N/A	#N/A	#N/A	#N/A	#N/A	0.000888479
A_15_P103789	L-threonine dehydrogenase	0	0	0	0	0	-0.594474	tdh	NM_213245	GO:0000166(nucleotide binding)|GO:0003824(catalytic activity)|GO:0044237(cellular metabolic process)|GO:0050662(coenzyme binding)	#N/A	#N/A	#N/A	#N/A	#N/A	0.000357143
A_15_P103963	actin related protein 2/3 complex, subunit 5-like, a	0	0	0	0	0	0.696499	arpc5la	NM_200578	GO:0005856(cytoskeleton)|GO:0030833(regulation of actin filament polymerization)	#N/A	#N/A	#N/A	#N/A	#N/A	0.000264855
A_15_P104146	pyruvate dehydrogenase complex, component X	0	0	0	0.59189	0	0.589897	pdhx	NM_200560	GO:0008152(metabolic process)|GO:0016740(transferase activity)|GO:0016746(transferase activity, transferring acyl groups)	#N/A	#N/A	#N/A	0.0311457	#N/A	0.000777499
A_15_P104438	poly (ADP-ribose) polymerase family, member 3	0	0	#N/A	#N/A	0	0.77287	parp3	NM_200501	GO:0003950(NAD+ ADP-ribosyltransferase activity)|GO:0006471(protein ADP-ribosylation)|GO:0071696(ectodermal placode development)|GO:0090299(regulation of neural crest formation)	#N/A	#N/A	#N/A	#N/A	#N/A	7.65804e-05
A_15_P104914	proteasome (prosome, macropain) subunit, beta type, 3	0	0	#N/A	#N/A	0.80602	0.605939	psmb3	NM_001129823	GO:0000502(proteasome complex)|GO:0004175(endopeptidase activity)|GO:0004298(threonine-type endopeptidase activity)|GO:0005634(nucleus)|GO:0005737(cytoplasm)|GO:0005839(proteasome core complex)|GO:0006508(proteolysis)|GO:0008233(peptidase activity)|GO:0016787(hydrolase activity)|GO:0051603(proteolysis involved in cellular protein catabolic process)	#N/A	#N/A	#N/A	#N/A	2.46962e-05	0.000289963
A_15_P105042	pleckstrin homology-like domain, family A, member 3	0	0.625927	#N/A	#N/A	0	1.22655	phlda3	NM_001002455	GO:0005546(phosphatidylinositol-4,5-bisphosphate binding)|GO:0005547(phosphatidylinositol-3,4,5-trisphosphate binding)|GO:0005622(intracellular)|GO:0005737(cytoplasm)|GO:0005886(plasma membrane)|GO:0006915(apoptotic process)|GO:0010314(phosphatidylinositol-5-phosphate binding)|GO:0016020(membrane)|GO:0032266(phosphatidylinositol-3-phosphate binding)|GO:0042771(DNA damage response, signal transduc…	#N/A	0.000124884	#N/A	#N/A	#N/A	1.0416e-05
A_15_P105123	adenosine monophosphate deaminase 1 (isoform M)	0	0	0	0	0.620005	-0.666076	ampd1	NM_200893	GO:0003876(AMP deaminase activity)|GO:0005575(cellular_component)|GO:0006188(IMP biosynthetic process)|GO:0009168(purine ribonucleoside monophosphate biosynthetic process)|GO:0019239(deaminase activity)	#N/A	#N/A	#N/A	#N/A	#N/A	0.000213621
A_15_P105254	spondin 2b, extracellular matrix protein	0	0	#N/A	#N/A	0	-0.605381	spon2b	NM_131008	GO:0003674(molecular_function)|GO:0005578(proteinaceous extracellular matrix)	#N/A	#N/A	#N/A	#N/A	#N/A	0.000285419
A_15_P105544	SET and MYND domain containing 1b	#N/A	#N/A	0	0	0	0.737989	smyd1b	NM_001039636	GO:0008168(methyltransferase activity)|GO:0008270(zinc ion binding)|GO:0016740(transferase activity)|GO:0030239(myofibril assembly)|GO:0032259(methylation)|GO:0042800(histone methyltransferase activity (H3-K4 specific))|GO:0046872(metal ion binding)|GO:0051568(histone H3-K4 methylation)	#N/A	#N/A	#N/A	#N/A	#N/A	0.00054154
A_15_P105561	gremlin 1 homolog a, cysteine knot superfamily (Xenopus laevis)	0	0	0	0	0	0.698622	grem1a	NM_212852	0	#N/A	#N/A	#N/A	#N/A	#N/A	0.0106534
A_15_P106060	death associated protein 3	0	0	0	0	0	0.605187	dap3	NM_001098737	GO:0001666(response to hypoxia)|GO:0003674(molecular_function)|GO:0005761(mitochondrial ribosome)|GO:0006915(apoptotic process)|GO:0015935(small ribosomal subunit)	#N/A	#N/A	#N/A	#N/A	#N/A	0.00109125
A_15_P106206	0	0	0	0	0	0	-0.609549	0	EB951348	0	#N/A	#N/A	#N/A	#N/A	#N/A	0.000240265
A_15_P106261	lipin 1	0	0	0	0	0	-0.656323	lpin1	NM_001044353	GO:0003674(molecular_function)|GO:0005575(cellular_component)|GO:0008150(biological_process)	#N/A	#N/A	#N/A	#N/A	#N/A	0.000347704
A_15_P106583	hemoglobin beta embryonic-3	1.16199	2.30616	1.14099	2.28478	1.24161	2.62641	hbbe3	NM_001015058	GO:0005344(oxygen transporter activity)|GO:0005506(iron ion binding)|GO:0005833(hemoglobin complex)|GO:0006810(transport)|GO:0015671(oxygen transport)|GO:0019825(oxygen binding)|GO:0020037(heme binding)|GO:0046872(metal ion binding)	0.000716431	3.69437e-06	0.0019842	0.000276808	1.16352e-05	7.44914e-07
A_15_P106760	uncoupling protein 3	#N/A	#N/A	#N/A	#N/A	0	-1.02803	ucp3	NM_200353	GO:0006810(transport)|GO:0006839(mitochondrial transport)|GO:0016020(membrane)|GO:0016021(integral to membrane)|GO:0031966(mitochondrial membrane)	#N/A	#N/A	#N/A	#N/A	#N/A	0.000101582
A_15_P106802	zgc:65772	0	0.612853	0	0.682861	0	0.754091	zgc:65772	NM_200533	GO:0000166(nucleotide binding)|GO:0003676(nucleic acid binding)|GO:0005575(cellular_component)	#N/A	2.47925e-05	#N/A	0.0482792	#N/A	0.000172956
A_15_P107783	neurogenic differentiation 6b	0	0	0	0	0	-0.796154	neurod6b	NM_131817	GO:0003677(DNA binding)|GO:0005634(nucleus)|GO:0006351(transcription, DNA-dependent)|GO:0006355(regulation of transcription, DNA-dependent)|GO:0007275(multicellular organismal development)|GO:0007399(nervous system development)|GO:0030154(cell differentiation)	#N/A	#N/A	#N/A	#N/A	#N/A	8.48698e-05
A_15_P108618	glutamyl-prolyl-tRNA synthetase	0	0	0	0	0	0.595542	eprs	NM_001204248	GO:0000166(nucleotide binding)|GO:0004812(aminoacyl-tRNA ligase activity)|GO:0004827(proline-tRNA ligase activity)|GO:0005524(ATP binding)|GO:0005737(cytoplasm)|GO:0006418(tRNA aminoacylation for protein translation)|GO:0006433(prolyl-tRNA aminoacylation)|GO:0016876(ligase activity, forming aminoacyl-tRNA and related compounds)|GO:0043039(tRNA aminoacylation)	#N/A	#N/A	#N/A	#N/A	#N/A	0.00024065
A_15_P108842	claudin 7a	0	0	0	0	0	-0.646597	cldn7a	NM_001002340	GO:0005198(structural molecule activity)|GO:0005886(plasma membrane)|GO:0005923(tight junction)|GO:0008150(biological_process)|GO:0016020(membrane)|GO:0016021(integral to membrane)|GO:0030054(cell junction)	#N/A	#N/A	#N/A	#N/A	#N/A	0.000154845
A_15_P108921	CTP synthase a	0	0.660204	0	0	0	0.672845	ctpsa	BC050512	GO:0000166(nucleotide binding)|GO:0003883(CTP synthase activity)|GO:0005524(ATP binding)|GO:0006221(pyrimidine nucleotide biosynthetic process)|GO:0006541(glutamine metabolic process)|GO:0016874(ligase activity)	#N/A	0.000272581	#N/A	#N/A	#N/A	0.000219787
A_15_P110054	actin, alpha, cardiac muscle 1a	0	0	1.45358	1.26457	1.30939	0.899405	actc1a	NM_001001409	GO:0000166(nucleotide binding)|GO:0005524(ATP binding)|GO:0005737(cytoplasm)|GO:0005856(cytoskeleton)	#N/A	#N/A	0.0019842	#N/A	2.21855e-05	#N/A
A_15_P110349	zgc:91930	0	0	0	1.47712	0.920729	1.13921	zgc:91930	NM_001003993	GO:0004017(adenylate kinase activity)|GO:0005524(ATP binding)|GO:0005737(cytoplasm)|GO:0006139(nucleobase-containing compound metabolic process)|GO:0016301(kinase activity)|GO:0016310(phosphorylation)|GO:0016740(transferase activity)|GO:0019205(nucleobase-containing compound kinase activity)|GO:0046034(ATP metabolic process)|GO:0046939(nucleotide phosphorylation)	#N/A	#N/A	#N/A	0.000956855	8.45787e-06	9.67547e-06
A_15_P111602	0	0	0	0	1.13626	1.17743	0.760802	0	ENSDART00000108970	0	#N/A	#N/A	#N/A	0.0102466	3.10887e-05	0.0006792
A_15_P111886	FK506 binding protein 9	0	0	0	0	0	0.594966	fkbp9	NM_001003520	GO:0000413(protein peptidyl-prolyl isomerization)|GO:0003755(peptidyl-prolyl cis-trans isomerase activity)|GO:0005509(calcium ion binding)|GO:0005528(FK506 binding)|GO:0006457(protein folding)|GO:0016020(membrane)|GO:0018208(peptidyl-proline modification)	#N/A	#N/A	#N/A	#N/A	#N/A	0.00103557
A_15_P112375	guanidinoacetate N-methyltransferase	0	0	0	0	0	-0.650619	gamt	NM_001105595	GO:0005575(cellular_component)|GO:0008168(methyltransferase activity)|GO:0016740(transferase activity)|GO:0030731(guanidinoacetate N-methyltransferase activity)|GO:0032259(methylation)	#N/A	#N/A	#N/A	#N/A	#N/A	0.000246144
A_15_P112404	actin, beta 2	0	0	1.47645	1.02545	1.37841	0.658479	actb2	NM_181601	GO:0000166(nucleotide binding)|GO:0005524(ATP binding)|GO:0005737(cytoplasm)|GO:0005856(cytoskeleton)	#N/A	#N/A	0.000308692	0.008562	4.61737e-06	0.00124266
A_15_P113115	myosin light chain, phosphorylatable, fast skeletal muscle b	0	0.762636	0	0	1.52599	0.607838	mylpfb	NM_001004668	GO:0005509(calcium ion binding)|GO:0005575(cellular_component)	#N/A	1.25246e-05	#N/A	#N/A	#N/A	#N/A
A_15_P113265	unc-45 homolog B (C. elegans)	0	0	0	0.759759	0	0.71126	unc45b	NM_153673	GO:0005488(binding)|GO:0005515(protein binding)|GO:0005737(cytoplasm)|GO:0007275(multicellular organismal development)|GO:0007517(muscle organ development)|GO:0007519(skeletal muscle tissue development)|GO:0030017(sarcomere)|GO:0030018(Z disc)|GO:0030154(cell differentiation)|GO:0030239(myofibril assembly)|GO:0048471(perinuclear region of cytoplasm)|GO:0048738(cardiac muscle tissue development)|G…	#N/A	#N/A	#N/A	0.0107864	#N/A	0.000152209
A_15_P113295	solute carrier family 11 (proton-coupled divalent metal ion transporters), member 2	0	0	0	0.640758	0	0.706457	slc11a2	NM_001040370	GO:0005215(transporter activity)|GO:0005381(iron ion transmembrane transporter activity)|GO:0006810(transport)|GO:0010038(response to metal ion)|GO:0010039(response to iron ion)|GO:0016020(membrane)|GO:0035162(embryonic hemopoiesis)|GO:0042541(hemoglobin biosynthetic process)|GO:0046688(response to copper ion)	#N/A	#N/A	#N/A	0.105628	#N/A	0.000162677
A_15_P113473	uncoupling protein 2	0	0	0	0	0	-0.603516	ucp2	NM_131176	GO:0005739(mitochondrion)|GO:0005743(mitochondrial inner membrane)|GO:0006810(transport)|GO:0006839(mitochondrial transport)|GO:0016020(membrane)|GO:0016021(integral to membrane)|GO:0031966(mitochondrial membrane)	#N/A	#N/A	#N/A	#N/A	#N/A	0.000279469
A_15_P113787	hairy and enhancer of split-related 15.1	0	0	0	0	0	0.744914	her15.1	NM_182875	GO:0001654(eye development)|GO:0001756(somitogenesis)|GO:0007219(Notch signaling pathway)|GO:0007420(brain development)	#N/A	#N/A	#N/A	#N/A	#N/A	9.73851e-05
A_15_P114147	ChaC, cation transport regulator-like 1	0	-0.748637	0	0	0	-0.677245	chac1	NM_001110126	GO:0005737(cytoplasm)|GO:0005829(cytosol)|GO:0006915(apoptotic process)|GO:0006986(response to unfolded protein)	#N/A	0.000442621	#N/A	#N/A	#N/A	0.000177863
A_15_P114201	ribosomal protein L3	0	0	0	-0.734603	0	-0.759153	rpl3	NM_001001590	GO:0003735(structural constituent of ribosome)|GO:0005622(intracellular)|GO:0005840(ribosome)|GO:0006412(translation)|GO:0030529(ribonucleoprotein complex)	#N/A	#N/A	#N/A	0.00872579	#N/A	8.17017e-05
A_15_P114330	ribosomal RNA processing 1 homolog (S. cerevisiae)	0	0.605452	0	0	0	0.624194	rrp1	BC045402	GO:0006364(rRNA processing)|GO:0030688(preribosome, small subunit precursor)	#N/A	0.000648567	#N/A	#N/A	#N/A	0.000952421
A_15_P114515	glyceraldehyde-3-phosphate dehydrogenase	0	0	0	0.831027	1.09037	1.00525	gapdh	NM_001115114	GO:0000166(nucleotide binding)|GO:0004365(glyceraldehyde-3-phosphate dehydrogenase (NAD+) (phosphorylating) activity)|GO:0005634(nucleus)|GO:0005737(cytoplasm)|GO:0005829(cytosol)|GO:0006006(glucose metabolic process)|GO:0006096(glycolysis)|GO:0006915(apoptotic process)|GO:0016491(oxidoreductase activity)|GO:0016620(oxidoreductase activity, acting on the aldehyde or oxo group of donors, NAD or NA…	#N/A	#N/A	#N/A	0.0263426	#N/A	#N/A
A_15_P115136	transducin (beta)-like 3	0	0.627597	0	0	0	0.734682	tbl3	NM_001007402	GO:0003674(molecular_function)|GO:0006364(rRNA processing)|GO:0032040(small-subunit processome)	#N/A	0.000213971	#N/A	#N/A	#N/A	0.000148699
A_15_P115221	crystallin, gamma S3	0	0	0	0	0	-0.662229	crygs3	NM_001012390	0	#N/A	#N/A	#N/A	#N/A	#N/A	0.000639723
A_15_P115417	secreted frizzled-related protein 1a	0	0	0	0	0	-0.746555	sfrp1a	NM_205585	GO:0001654(eye development)|GO:0001944(vasculature development)|GO:0005737(cytoplasm)|GO:0005886(plasma membrane)|GO:0007275(multicellular organismal development)|GO:0007420(brain development)|GO:0008406(gonad development)|GO:0009790(embryo development)|GO:0016055(Wnt receptor signaling pathway)|GO:0017147(Wnt-protein binding)|GO:0030165(PDZ domain binding)|GO:0042813(Wnt-activated receptor activ…	#N/A	#N/A	#N/A	#N/A	#N/A	0.0033285
A_15_P116143	isoleucyl-tRNA synthetase	0	0.890862	0	0.951654	0	1.13161	iars	NM_199896	GO:0000166(nucleotide binding)|GO:0004812(aminoacyl-tRNA ligase activity)|GO:0004822(isoleucine-tRNA ligase activity)|GO:0005524(ATP binding)|GO:0005737(cytoplasm)|GO:0006418(tRNA aminoacylation for protein translation)|GO:0006428(isoleucyl-tRNA aminoacylation)	#N/A	0.00507605	#N/A	0.042883	#N/A	5.30756e-05
A_15_P116681	zgc:85866	0	0	0	0	0	-0.615924	zgc:85866	NM_001001826	GO:0001558(regulation of cell growth)|GO:0005520(insulin-like growth factor binding)|GO:0005576(extracellular region)	#N/A	#N/A	#N/A	#N/A	#N/A	0.00041641
A_15_P116699	neurogenic differentiation 4	0	0	0	0	0	0.828148	neurod4	NM_170762	GO:0001839(neural plate morphogenesis)|GO:0007399(nervous system development)|GO:0050769(positive regulation of neurogenesis)	#N/A	#N/A	#N/A	#N/A	#N/A	5.30756e-05
A_15_P116883	deltaB	0	0	0	0	0	0.721513	dlb	NM_130958	GO:0005509(calcium ion binding)|GO:0007154(cell communication)|GO:0007219(Notch signaling pathway)|GO:0007275(multicellular organismal development)|GO:0007399(nervous system development)|GO:0016020(membrane)|GO:0016021(integral to membrane)|GO:0030154(cell differentiation)	#N/A	#N/A	#N/A	#N/A	#N/A	0.000119861
A_15_P117410	hairy-related 2	0	0	0	0	0	0.643285	her2	NM_131089	GO:0003677(DNA binding)|GO:0005634(nucleus)|GO:0006351(transcription, DNA-dependent)|GO:0006355(regulation of transcription, DNA-dependent)	#N/A	#N/A	#N/A	#N/A	#N/A	0.000254384
A_15_P117738	annexin A2a	0	0.611896	0	0	0.634169	0.691061	anxa2a	NM_181761	GO:0004859(phospholipase inhibitor activity)|GO:0005509(calcium ion binding)|GO:0005544(calcium-dependent phospholipid binding)|GO:0008092(cytoskeletal protein binding)|GO:0043086(negative regulation of catalytic activity)	#N/A	0.000279512	#N/A	#N/A	#N/A	#N/A
A_15_P117794	actin, alpha 1a, skeletal muscle	0	0	1.67265	1.0054	0.9155	0.705514	acta1a	NM_001017750	GO:0000166(nucleotide binding)|GO:0005524(ATP binding)|GO:0005737(cytoplasm)|GO:0005856(cytoskeleton)	#N/A	#N/A	0.000676078	#N/A	4.37045e-05	#N/A
A_15_P117901	zgc:86896	0	0	0	0	0	0.627878	zgc:86896	NM_001002100	GO:0003779(actin binding)|GO:0005856(cytoskeleton)|GO:0030833(regulation of actin filament polymerization)	#N/A	#N/A	#N/A	#N/A	#N/A	0.000208645
A_15_P118346	0	0	0	0	0	0	0.61593	0	ENSDART00000045600	0	#N/A	#N/A	#N/A	#N/A	#N/A	0.00501279
A_15_P118404	phosphoethanolamine methyltransferase	0	0	0	0	0	0.646777	pmt	NM_001076637	GO:0005575(cellular_component)|GO:0008152(metabolic process)|GO:0008168(methyltransferase activity)|GO:0032259(methylation)	#N/A	#N/A	#N/A	#N/A	#N/A	0.000276767
A_15_P118515	prostaglandin D2 synthase b	0	0	0	0	0.635136	1.21757	ptgdsb	NM_213634	GO:0001972(retinoic acid binding)|GO:0004667(prostaglandin-D synthase activity)|GO:0005215(transporter activity)|GO:0005488(binding)|GO:0006629(lipid metabolic process)|GO:0006810(transport)	#N/A	#N/A	#N/A	#N/A	6.63095e-05	7.45461e-06
A_15_P118537	ntl-dependent gene 5	0	0	0	0	0	0.874423	ntd5	ENSDART00000127905	GO:0005576(extracellular region)|GO:0010466(negative regulation of peptidase activity)|GO:0030414(peptidase inhibitor activity)	#N/A	#N/A	#N/A	#N/A	#N/A	5.84211e-05
A_15_P118666	mitochondrial ribosomal protein L11	0	0	0	0	0	0.626924	mrpl11	NM_001002556	GO:0003735(structural constituent of ribosome)|GO:0005840(ribosome)|GO:0006412(translation)|GO:0030529(ribonucleoprotein complex)	#N/A	#N/A	#N/A	#N/A	#N/A	0.000321557
A_15_P118741	R-spondin homolog (Xenopus laevis)	0	0.602782	#N/A	#N/A	0	0.871652	rspo1	NM_001002352	GO:0001525(angiogenesis)|GO:0005576(extracellular region)|GO:0005794(Golgi apparatus)|GO:0005829(cytosol)|GO:0008201(heparin binding)|GO:0016055(Wnt receptor signaling pathway)|GO:0048010(vascular endothelial growth factor receptor signaling pathway)|GO:0050896(response to stimulus)	#N/A	0.000285427	#N/A	#N/A	#N/A	5.01372e-05
A_15_P118844	translocase of outer mitochondrial membrane 40 homolog, like	0	0	0	0	0	0.586135	tomm40l	NM_212959	GO:0005741(mitochondrial outer membrane)|GO:0006820(anion transport)|GO:0008308(voltage-gated anion channel activity)|GO:0034765(regulation of ion transmembrane transport)|GO:0044070(regulation of anion transport)|GO:0055085(transmembrane transport)	#N/A	#N/A	#N/A	#N/A	#N/A	0.000363882
A_15_P118884	transformed 3T3 cell double minute 2 homolog (mouse)	0	0.765881	0	0.688678	0	1.17083	mdm2	NM_131364	GO:0005622(intracellular)|GO:0005634(nucleus)|GO:0005654(nucleoplasm)|GO:0005730(nucleolus)|GO:0005737(cytoplasm)|GO:0008152(metabolic process)|GO:0008270(zinc ion binding)|GO:0016874(ligase activity)|GO:0043066(negative regulation of apoptotic process)|GO:0046872(metal ion binding)|GO:0071157(negative regulation of cell cycle arrest)	#N/A	0.000336322	#N/A	0.0107864	#N/A	6.19094e-06
A_15_P119624	zgc:86725	0	0	1.91726	0.914334	1.67795	0.810423	zgc:86725	NM_001002074	GO:0000166(nucleotide binding)|GO:0005524(ATP binding)|GO:0005737(cytoplasm)|GO:0005856(cytoskeleton)	#N/A	#N/A	0.000308692	0.0107864	3.3375e-06	0.000135901
A_15_P119656	tripartite motif-containing 55a	0	0	0	0	0	0.616556	trim55a	NM_001002358	GO:0005622(intracellular)|GO:0008270(zinc ion binding)|GO:0046872(metal ion binding)	#N/A	#N/A	#N/A	#N/A	#N/A	0.000411403
A_15_P120793	ELAV (embryonic lethal, abnormal vision, Drosophila)-like 4 (Hu antigen D)	0	0	0	0	0	-0.802214	elavl4	NM_131453	GO:0000166(nucleotide binding)|GO:0003676(nucleic acid binding)|GO:0003723(RNA binding)|GO:0030529(ribonucleoprotein complex)	#N/A	#N/A	#N/A	#N/A	#N/A	0.00786504
A_15_P120858	S100 calcium binding protein T	0	0	0	-0.719492	0	-0.760768	s100t	NM_001013495	GO:0005509(calcium ion binding)|GO:0005575(cellular_component)	#N/A	#N/A	#N/A	0.0152598	#N/A	7.98427e-05
A_15_P120995	fibronectin 1b	0	0	0	0	0	0.867834	fn1b	NM_001013261	GO:0001756(somitogenesis)|GO:0005576(extracellular region)	#N/A	#N/A	#N/A	#N/A	#N/A	5.30756e-05
A_15_P121217	matrix metalloproteinase 2	0	0	0	0.603501	0	0.740443	mmp2	NM_198067	GO:0004222(metalloendopeptidase activity)|GO:0006508(proteolysis)|GO:0008152(metabolic process)|GO:0008233(peptidase activity)|GO:0008237(metallopeptidase activity)|GO:0008270(zinc ion binding)|GO:0016787(hydrolase activity)|GO:0031012(extracellular matrix)|GO:0046872(metal ion binding)	#N/A	#N/A	#N/A	0.021166	#N/A	0.000107241
A_15_P121351	zgc:56683	0	0	0	0.651077	0	0.673449	zgc:56683	NM_200945	GO:0003674(molecular_function)|GO:0005634(nucleus)|GO:0005730(nucleolus)|GO:0009968(negative regulation of signal transduction)	#N/A	#N/A	#N/A	0.0189285	#N/A	0.000141181
A_15_P121369	aminoacyl tRNA synthetase complex-interacting multifunctional protein 1	0	0	0	0.762201	0	0.847565	aimp1	NM_001045851	GO:0000049(tRNA binding)	#N/A	#N/A	#N/A	0.0107864	#N/A	#N/A
A_15_P130671	zgc:66118	0	0	0	0	0	0.608634	zgc:66118	CU458950	0	#N/A	#N/A	#N/A	#N/A	#N/A	0.0137693
A_15_P131406	heat shock protein, alpha-crystallin-related, 9	#N/A	#N/A	#N/A	#N/A	0	0.67766	hspb9	NM_001114705	GO:0006950(response to stress)	#N/A	#N/A	#N/A	#N/A	#N/A	0.000131546
A_15_P133441	synaptophysin-like 2a	0	0	0	0	0	-0.619239	sypl2a	BC044419	GO:0005215(transporter activity)|GO:0006810(transport)|GO:0008021(synaptic vesicle)|GO:0016020(membrane)|GO:0016021(integral to membrane)	#N/A	#N/A	#N/A	#N/A	#N/A	0.000264855
A_15_P134611	uncharacterized LOC793066	0	0	0	0	0	0.639543	LOC793066	BC093291	0	#N/A	#N/A	#N/A	#N/A	#N/A	0.0149205
A_15_P135521	uncharacterized LOC799646	0	0	0	0	0	-0.594121	LOC799646	ENSDART00000073674	0	#N/A	#N/A	#N/A	#N/A	#N/A	0.00212281
A_15_P135696	0	#N/A	#N/A	#N/A	#N/A	0	0.590189	0	ENSDART00000111141	0	#N/A	#N/A	#N/A	#N/A	#N/A	0.000296731
A_15_P137031	0	#N/A	#N/A	0	0	0	0.694562	0	ENSDART00000073440	0	#N/A	#N/A	#N/A	#N/A	#N/A	0.000198699
A_15_P139518	acyl-CoA thioesterase 9.2	0	0	0	0	0	0.701403	acot9.2	NM_001037399	GO:0003674(molecular_function)|GO:0005575(cellular_component)|GO:0008150(biological_process)	#N/A	#N/A	#N/A	#N/A	#N/A	0.0102522
A_15_P139901	heat shock protein, alpha-crystallin-related, b15	0	0	0	0	0	-0.587829	hspb15	NM_001098732	GO:0006950(response to stress)	#N/A	#N/A	#N/A	#N/A	#N/A	0.000310028
A_15_P140041	Rh blood group, D antigen	0	0	0	0	0	0.593646	rhd	NM_001024819	GO:0016020(membrane)|GO:0016021(integral to membrane)	#N/A	#N/A	#N/A	#N/A	#N/A	0.00698257
A_15_P141446	zgc:73345	0	0	0	0	0	-0.595788	zgc:73345	NM_200797	GO:0001302(replicative cell aging)|GO:0005739(mitochondrion)|GO:0005743(mitochondrial inner membrane)|GO:0008284(positive regulation of cell proliferation)|GO:0016020(membrane)|GO:0016021(integral to membrane)|GO:0034614(cellular response to reactive oxygen species)|GO:2000379(positive regulation of reactive oxygen species metabolic process)	#N/A	#N/A	#N/A	#N/A	#N/A	0.000276767
A_15_P141876	zgc:110726	0	0	0	0.779878	0	0.654803	zgc:110726	NM_001017583	GO:0003743(translation initiation factor activity)|GO:0005488(binding)|GO:0005634(nucleus)|GO:0005737(cytoplasm)|GO:0005852(eukaryotic translation initiation factor 3 complex)|GO:0006412(translation)|GO:0006413(translational initiation)|GO:0006446(regulation of translational initiation)|GO:0043022(ribosome binding)	#N/A	#N/A	#N/A	0.0216951	#N/A	0.000186662
A_15_P142073	hemoglobin alpha embryonic-1	0	0.855432	0.639046	1.07288	0.681954	1.02509	hbae1	NM_182940	GO:0005344(oxygen transporter activity)|GO:0005506(iron ion binding)|GO:0005833(hemoglobin complex)|GO:0006810(transport)|GO:0015671(oxygen transport)|GO:0019825(oxygen binding)|GO:0020037(heme binding)|GO:0046872(metal ion binding)	#N/A	0.000427259	0.0729433	0.0351071	0.000111914	0.000175026
A_15_P144296	solute carrier family 7, (neutral amino acid transporter, y+ system) member 10	0	0	0	0	0	-0.630245	slc7a10	ENSDART00000075782	GO:0003333(amino acid transmembrane transport)|GO:0006810(transport)|GO:0015171(amino acid transmembrane transporter activity)|GO:0016020(membrane)|GO:0016021(integral to membrane)|GO:0055085(transmembrane transport)	#N/A	#N/A	#N/A	#N/A	#N/A	0.000701858
A_15_P144831	cocaine- and amphetamine-regulated transcript protein-like	#N/A	#N/A	#N/A	#N/A	0	0.985462	LOC557301	ENSDART00000052029	0	#N/A	#N/A	#N/A	#N/A	#N/A	8.21044e-05
A_15_P147726	zgc:152816	0	0	0	0	0	0.587055	zgc:152816	ENSDART00000097267	GO:0000166(nucleotide binding)|GO:0003676(nucleic acid binding)|GO:0005622(intracellular)|GO:0005634(nucleus)|GO:0008270(zinc ion binding)	#N/A	#N/A	#N/A	#N/A	#N/A	0.0190297
A_15_P147781	MOB kinase activator 1A	0	0	0	0	0	0.591135	mob1a	NM_199914	GO:0001756(somitogenesis)|GO:0005575(cellular_component)|GO:0007417(central nervous system development)|GO:0008283(cell proliferation)|GO:0009790(embryo development)|GO:0016301(kinase activity)|GO:0016310(phosphorylation)	#N/A	#N/A	#N/A	#N/A	#N/A	0.014324
A_15_P149761	zgc:165344	0	0	0.600971	1.03989	1.0398	0.598617	zgc:165344	NM_001100137	0	#N/A	#N/A	0.0196135	0.00702966	1.154e-05	0.000525057
A_15_P150761	cyclin I	0	0	0	0	0	-0.6736	ccni	NM_213221	GO:0003674(molecular_function)|GO:0005575(cellular_component)	#N/A	#N/A	#N/A	#N/A	#N/A	0.000301328
A_15_P152186	junctophilin 2	0	0	0	0.791354	0	0.772439	jph2	NM_001089364	0	#N/A	#N/A	#N/A	0.0478226	#N/A	0.000187042
A_15_P154072	eukaryotic translation elongation factor 1 alpha 1, like 2	0	0	0	-0.638509	0.843243	-0.798327	eef1a1l2	NM_001039985	GO:0000166(nucleotide binding)|GO:0003746(translation elongation factor activity)|GO:0003924(GTPase activity)|GO:0005525(GTP binding)|GO:0005737(cytoplasm)|GO:0006184(GTP catabolic process)|GO:0006414(translational elongation)	#N/A	#N/A	#N/A	0.0166958	#N/A	0.000321557
A_15_P158081	uncharacterized protein C21orf63 homolog	0	0	0	0	0	-0.648705	LOC564385	ENSDART00000108658	0	#N/A	#N/A	#N/A	#N/A	#N/A	0.00190279
A_15_P158546	family with sequence similarity 136, member A	0	0	0	0	0	0.747598	fam136a	NM_213400	GO:0003674(molecular_function)|GO:0005739(mitochondrion)|GO:0008150(biological_process)	#N/A	#N/A	#N/A	#N/A	#N/A	4.81737e-05
A_15_P160671	zgc:158636	0	0	0	0	0	0.619955	zgc:158636	NM_001080704	GO:0003674(molecular_function)|GO:0005783(endoplasmic reticulum)|GO:0016055(Wnt receptor signaling pathway)	#N/A	#N/A	#N/A	#N/A	#N/A	0.000305553
A_15_P161081	neurogenin 1	0	0	#N/A	#N/A	0	0.618949	neurog1	NM_131041	GO:0000989(transcription factor binding transcription factor activity)|GO:0003677(DNA binding)|GO:0003682(chromatin binding)|GO:0005515(protein binding)|GO:0005634(nucleus)|GO:0006351(transcription, DNA-dependent)|GO:0006355(regulation of transcription, DNA-dependent)|GO:0007275(multicellular organismal development)|GO:0007399(nervous system development)|GO:0007422(peripheral nervous system devel…	#N/A	#N/A	#N/A	#N/A	#N/A	0.000679222
A_15_P161096	ATPase, Ca++ transporting, cardiac muscle, fast twitch 1	0	0	0	1.02328	0	0.722131	atp2a1	NM_001007029	GO:0000166(nucleotide binding)|GO:0003824(catalytic activity)|GO:0005388(calcium-transporting ATPase activity)|GO:0005509(calcium ion binding)|GO:0005524(ATP binding)|GO:0005789(endoplasmic reticulum membrane)|GO:0005793(endoplasmic reticulum-Golgi intermediate compartment)|GO:0006200(ATP catabolic process)|GO:0006754(ATP biosynthetic process)|GO:0006812(cation transport)|GO:0006816(calcium ion t…	#N/A	#N/A	#N/A	0.0144558	#N/A	0.00098959
A_15_P163176	zgc:73262	0	0	0	0	0	-0.683865	zgc:73262	NM_200765	GO:0003735(structural constituent of ribosome)|GO:0005622(intracellular)|GO:0005840(ribosome)|GO:0006412(translation)|GO:0030529(ribonucleoprotein complex)|GO:0046872(metal ion binding)	#N/A	#N/A	#N/A	#N/A	#N/A	0.0477004
A_15_P164531	mitochondrial ribosomal protein L20	0	0	0	0	0	0.747724	mrpl20	NM_001045359	GO:0003735(structural constituent of ribosome)|GO:0005622(intracellular)|GO:0005840(ribosome)|GO:0006412(translation)|GO:0019843(rRNA binding)|GO:0030529(ribonucleoprotein complex)	#N/A	#N/A	#N/A	#N/A	#N/A	0.015596
A_15_P169211	histidyl-tRNA synthetase	0	0	#N/A	#N/A	0.680758	0.670047	hars	NM_001004586	GO:0000166(nucleotide binding)|GO:0004812(aminoacyl-tRNA ligase activity)|GO:0004821(histidine-tRNA ligase activity)|GO:0005524(ATP binding)|GO:0005737(cytoplasm)|GO:0006418(tRNA aminoacylation for protein translation)|GO:0006427(histidyl-tRNA aminoacylation)	#N/A	#N/A	#N/A	#N/A	2.77377e-05	0.000153554
A_15_P169681	zgc:110655	0	0	0	0	0	0.679551	zgc:110655	NM_001020618	GO:0000166(nucleotide binding)|GO:0004735(pyrroline-5-carboxylate reductase activity)|GO:0005575(cellular_component)|GO:0006561(proline biosynthetic process)|GO:0008652(cellular amino acid biosynthetic process)|GO:0016491(oxidoreductase activity)|GO:0016616(oxidoreductase activity, acting on the CH-OH group of donors, NAD or NADP as acceptor)|GO:0055114(oxidation-reduction process)	#N/A	#N/A	#N/A	#N/A	#N/A	0.0093825
A_15_P170186	ligand of numb-protein X 1	0	0	0	1.01714	0	1.17234	lnx1	NM_001075113	GO:0008270(zinc ion binding)|GO:0046872(metal ion binding)	#N/A	#N/A	#N/A	0.00410278	#N/A	5.35243e-05
A_15_P170646	desmin a	0	0	0	0.660842	0.765941	0.752046	desma	NM_130963	GO:0005198(structural molecule activity)|GO:0005882(intermediate filament)|GO:0045214(sarcomere organization)|GO:0060047(heart contraction)	#N/A	#N/A	#N/A	0.0182486	2.30078e-05	8.21044e-05
A_15_P170821	ornithine decarboxylase 1	0	0.704661	0	0	0	0.641278	odc1	NM_131801	GO:0003824(catalytic activity)|GO:0006596(polyamine biosynthetic process)|GO:0042462(eye photoreceptor cell development)	#N/A	5.67827e-05	#N/A	#N/A	#N/A	0.000208645
A_15_P173276	creatine kinase, brain a	0	0	0	0	1.37536	0.705528	ckba	NM_001077163	GO:0000166(nucleotide binding)|GO:0003824(catalytic activity)|GO:0005524(ATP binding)|GO:0005575(cellular_component)|GO:0016301(kinase activity)|GO:0016310(phosphorylation)|GO:0016740(transferase activity)|GO:0016772(transferase activity, transferring phosphorus-containing groups)	#N/A	#N/A	#N/A	#N/A	4.2874e-06	0.000258913
A_15_P173941	INO80 complex subunit Db	0	0	0	0	0	0.740133	ino80db	NM_001080588	GO:0003674(molecular_function)|GO:0005634(nucleus)|GO:0006281(DNA repair)|GO:0006310(DNA recombination)|GO:0006351(transcription, DNA-dependent)|GO:0006355(regulation of transcription, DNA-dependent)|GO:0006974(response to DNA damage stimulus)	#N/A	#N/A	#N/A	#N/A	#N/A	0.0029574
A_15_P175361	spermidine/spermine N1-acetyltransferase 1a	0	0	0	0	0	-0.787746	sat1a	NM_001030199	GO:0008080(N-acetyltransferase activity)|GO:0008152(metabolic process)	#N/A	#N/A	#N/A	#N/A	#N/A	6.57036e-05
A_15_P175701	glycerol-3-phosphate dehydrogenase 1b	0	0	0.680022	0	0.811143	-0.604719	gpd1b	NM_199706	GO:0000166(nucleotide binding)|GO:0004367(glycerol-3-phosphate dehydrogenase [NAD+] activity)|GO:0005737(cytoplasm)|GO:0005975(carbohydrate metabolic process)|GO:0006072(glycerol-3-phosphate metabolic process)|GO:0009331(glycerol-3-phosphate dehydrogenase complex)|GO:0016491(oxidoreductase activity)|GO:0016614(oxidoreductase activity, acting on CH-OH group of donors)|GO:0016616(oxidoreductase act…	#N/A	#N/A	0.0200178	#N/A	3.2663e-05	#N/A
A_15_P176596	regulator of G-protein signaling 5b	0	0	0	0	0	0.622818	rgs5b	NM_001017821	GO:0005096(GTPase activator activity)|GO:0005737(cytoplasm)|GO:0005886(plasma membrane)|GO:0038032(termination of G-protein coupled receptor signaling pathway)|GO:0043547(positive regulation of GTPase activity)	#N/A	#N/A	#N/A	#N/A	#N/A	0.0180347
A_15_P176751	MYC induced nuclear antigen-like	0	0.643975	0	0	0	0.835575	minal	NM_200337	0	#N/A	0.000115513	#N/A	#N/A	#N/A	8.1526e-05
A_15_P177613	0	0	0	0	0	0	-0.629725	0	ENSDART00000079401	0	#N/A	#N/A	#N/A	#N/A	#N/A	0.00460806
A_15_P178581	0	0	0	0	0	0	-0.671315	0	ENSDART00000125962	0	#N/A	#N/A	#N/A	#N/A	#N/A	0.000129272
A_15_P181161	mitochondrial ribosomal protein L22	0	0	0	0	0	0.614909	mrpl22	NM_001122621	GO:0003735(structural constituent of ribosome)|GO:0005622(intracellular)|GO:0005840(ribosome)|GO:0006412(translation)|GO:0015934(large ribosomal subunit)|GO:0030529(ribonucleoprotein complex)	#N/A	#N/A	#N/A	#N/A	#N/A	0.000304603
A_15_P182221	myelin basic protein	-0.617785	-0.610907	0	-0.607567	0	-1.02577	mbp	ENSDART00000052556	GO:0019911(structural constituent of myelin sheath)|GO:0043209(myelin sheath)	0.00198098	0.000338561	#N/A	0.0772668	#N/A	2.25191e-05
A_15_P182576	ATP-binding cassette, sub-family F (GCN20), member 1	0	0	0	0.709496	0	0.7702	abcf1	NM_213186	GO:0000166(nucleotide binding)|GO:0005524(ATP binding)|GO:0006200(ATP catabolic process)|GO:0008152(metabolic process)|GO:0016887(ATPase activity)|GO:0017111(nucleoside-triphosphatase activity)	#N/A	#N/A	#N/A	0.0150206	#N/A	6.39367e-05
A_15_P182936	kelch-like protein 31-like	#N/A	#N/A	0	0.743085	0	0.694507	LOC570492	ENSDART00000075902	0	#N/A	#N/A	#N/A	0.0135018	#N/A	0.000504982
A_15_P190751	complexin 2	0	0	0	0	0	-0.644526	cplx2	NM_001199318	0	#N/A	#N/A	#N/A	#N/A	#N/A	0.000208645
A_15_P191066	ATPase, (Na+)/K+ transporting, beta 4 polypeptide	0	0	0	0	0	-0.591399	atp1b4	BC124618	0	#N/A	#N/A	#N/A	#N/A	#N/A	0.000724674
A_15_P194231	ribosomal L24 domain containing 1	0	0	0	0	0	-0.647333	rsl24d1	NM_212993	GO:0003735(structural constituent of ribosome)|GO:0005634(nucleus)|GO:0005730(nucleolus)|GO:0005840(ribosome)|GO:0006412(translation)|GO:0042254(ribosome biogenesis)	#N/A	#N/A	#N/A	#N/A	#N/A	0.000180346
A_15_P194281	methionine adenosyltransferase II, alpha-like	0	0.716205	0	0	0	1.27619	mat2al	NM_001040379	GO:0000166(nucleotide binding)|GO:0004478(methionine adenosyltransferase activity)|GO:0005524(ATP binding)|GO:0006556(S-adenosylmethionine biosynthetic process)|GO:0006730(one-carbon metabolic process)|GO:0016740(transferase activity)|GO:0046872(metal ion binding)	#N/A	0.000893991	#N/A	#N/A	#N/A	3.04035e-05
A_15_P195441	betaine-homocysteine methyltransferase	0	0	0	0	1.36662	0.763022	bhmt	NM_001012480	GO:0005737(cytoplasm)|GO:0008168(methyltransferase activity)|GO:0008270(zinc ion binding)|GO:0008898(homocysteine S-methyltransferase activity)|GO:0009086(methionine biosynthetic process)|GO:0016740(transferase activity)|GO:0032259(methylation)|GO:0046872(metal ion binding)|GO:0047150(betaine-homocysteine S-methyltransferase activity)	#N/A	#N/A	#N/A	#N/A	1.30009e-05	0.000610753
A_15_P196131	myosin binding protein C, fast type b	0	0	0	0	0.699073	0.674949	mybpc2b	NM_001013511	GO:0003674(molecular_function)|GO:0005575(cellular_component)|GO:0008150(biological_process)	#N/A	#N/A	#N/A	#N/A	3.70071e-05	8.4696e-05
A_15_P196481	zgc:123178	0	0	0	0	0	-0.663304	zgc:123178	NM_001079946	GO:0003674(molecular_function)|GO:0008150(biological_process)	#N/A	#N/A	#N/A	#N/A	#N/A	0.000344581
A_15_P200136	Kruppel-like factor 3 (basic)	0	0	0	0	0	-0.620878	klf3	NM_131859	GO:0003676(nucleic acid binding)|GO:0005622(intracellular)|GO:0008270(zinc ion binding)	#N/A	#N/A	#N/A	#N/A	#N/A	0.000305553
A_15_P206756	hemoglobin alpha embryonic-3	0	0	0	0.647529	0	0.687729	hbae3	NM_183066	GO:0005344(oxygen transporter activity)|GO:0005506(iron ion binding)|GO:0005833(hemoglobin complex)|GO:0006810(transport)|GO:0015671(oxygen transport)|GO:0019825(oxygen binding)|GO:0020037(heme binding)|GO:0046872(metal ion binding)	#N/A	#N/A	#N/A	0.011884	#N/A	0.000289963
A_15_P207056	heat shock protein 14	0	0	0	0	0	0.686336	hspa14	NM_001045076	GO:0000166(nucleotide binding)|GO:0005524(ATP binding)|GO:0005737(cytoplasm)|GO:0005829(cytosol)|GO:0005840(ribosome)	#N/A	#N/A	#N/A	#N/A	#N/A	0.000320712
A_15_P207711	interferon-related developmental regulator 1	0	0.756568	0	0	0	0.730631	ifrd1	NM_001076555	GO:0005488(binding)|GO:0005575(cellular_component)|GO:0008150(biological_process)	#N/A	0.000857132	#N/A	#N/A	#N/A	0.00258284
A_15_P208896	F-box and leucine-rich repeat protein 3b	0	0	0	0	0	0.680379	fbxl3b	NM_001006075	GO:0003674(molecular_function)|GO:0005575(cellular_component)	#N/A	#N/A	#N/A	#N/A	#N/A	0.00611319
A_15_P208976	zgc:85909	0	0	0	0	0	0.585837	zgc:85909	NM_212931	GO:0008654(phospholipid biosynthetic process)|GO:0016020(membrane)|GO:0016780(phosphotransferase activity, for other substituted phosphate groups)	#N/A	#N/A	#N/A	#N/A	#N/A	0.000563255
A_15_P209551	ribosomal protein L28	0	0	0	0	0	-0.671975	rpl28	NM_201061	GO:0003735(structural constituent of ribosome)|GO:0005622(intracellular)|GO:0005840(ribosome)|GO:0006412(translation)|GO:0009790(embryo development)	#N/A	#N/A	#N/A	#N/A	#N/A	0.00057152
A_15_P209611	zgc:103488	0	0	0	0	-0.629706	-0.829681	zgc:103488	NM_001007345	GO:0003674(molecular_function)|GO:0015031(protein transport)|GO:0016021(integral to membrane)	#N/A	#N/A	#N/A	#N/A	0.00131998	0.000601549
A_15_P210691	zgc:77358	0	0	#N/A	#N/A	0	0.655203	zgc:77358	NM_205632	GO:0003676(nucleic acid binding)|GO:0005622(intracellular)|GO:0008270(zinc ion binding)	#N/A	#N/A	#N/A	#N/A	#N/A	0.000187042
A_15_P210696	TSR2, 20S rRNA accumulation, homolog (S. cerevisiae)	0	0.691172	0	0	0	0.777471	tsr2	NM_173284	GO:0006364(rRNA processing)	#N/A	3.42747e-05	#N/A	#N/A	#N/A	0.000108976
A_15_P219676	deltaA	0	0.59087	#N/A	#N/A	0	0.591307	dla	NM_130954	GO:0005509(calcium ion binding)|GO:0005515(protein binding)|GO:0005886(plasma membrane)|GO:0005938(cell cortex)|GO:0007154(cell communication)|GO:0007219(Notch signaling pathway)|GO:0007275(multicellular organismal development)|GO:0007399(nervous system development)|GO:0009880(embryonic pattern specification)|GO:0014032(neural crest cell development)|GO:0016020(membrane)|GO:0016021(integral to me…	#N/A	7.51474e-05	#N/A	#N/A	#N/A	0.000278334
A_15_P223096	parvalbumin 8	0	-0.64988	#N/A	-0.89573	0.644802	-1.00026	pvalb8	NM_182937	GO:0005509(calcium ion binding)	#N/A	6.03392e-05	#N/A	#N/A	9.22992e-05	0.000216237
A_15_P229091	adenylate cyclase 8 (brain)	0	0	0	0	0	-0.62024	adcy8	NM_001143752	GO:0000166(nucleotide binding)|GO:0003774(motor activity)|GO:0004016(adenylate cyclase activity)|GO:0005488(binding)|GO:0005524(ATP binding)|GO:0005856(cytoskeleton)|GO:0006171(cAMP biosynthetic process)|GO:0007165(signal transduction)|GO:0009190(cyclic nucleotide biosynthetic process)|GO:0016021(integral to membrane)|GO:0016199(axon midline choice point recognition)|GO:0016459(myosin complex)|GO…	#N/A	#N/A	#N/A	#N/A	#N/A	0.00150335
A_15_P231866	apoptosis-enhancing nuclease-like	0	0.681355	#N/A	#N/A	0	0.712496	LOC100534720	ENSDART00000112896	0	#N/A	0.000105266	#N/A	#N/A	#N/A	0.000389481
A_15_P235461	glycogenin 1b	0	0	0	-0.656422	0	-0.778734	gyg1b	NM_001002062	GO:0005575(cellular_component)|GO:0008152(metabolic process)|GO:0016757(transferase activity, transferring glycosyl groups)	#N/A	#N/A	#N/A	0.158924	#N/A	8.21044e-05
A_15_P235701	ribosomal protein L22-like 1	0	-0.96656	0	-1.28932	0	-1.58245	rpl22l1	NM_001045335	GO:0003735(structural constituent of ribosome)|GO:0005622(intracellular)|GO:0005840(ribosome)|GO:0006412(translation)	#N/A	0.000115513	#N/A	0.00225502	#N/A	1.59768e-06
A_15_P256311	ribosomal protein S9	0	0	0	-0.875404	0	-0.883841	rps9	NM_200852	GO:0003723(RNA binding)|GO:0003735(structural constituent of ribosome)|GO:0005622(intracellular)|GO:0005840(ribosome)|GO:0006412(translation)|GO:0015935(small ribosomal subunit)|GO:0019843(rRNA binding)|GO:0030529(ribonucleoprotein complex)	#N/A	#N/A	#N/A	0.00959969	#N/A	0.000162677
A_15_P261731	zgc:110137	0	0	0	0	0	0.656159	zgc:110137	NM_001017858	GO:0003674(molecular_function)|GO:0005759(mitochondrial matrix)|GO:0008150(biological_process)	#N/A	#N/A	#N/A	#N/A	#N/A	0.000215561
A_15_P264466	0	0	1.91863	0	1.06983	0	2.2802	0	ENSDART00000141550	0	#N/A	4.85849e-05	#N/A	0.0107864	#N/A	7.44914e-07
A_15_P266970	ATPase inhibitory factor 1	0	0	0	0	0	0.585867	atpif1	CK363216	GO:0004857(enzyme inhibitor activity)|GO:0005739(mitochondrion)|GO:0043086(negative regulation of catalytic activity)|GO:0045980(negative regulation of nucleotide metabolic process)	#N/A	#N/A	#N/A	#N/A	#N/A	0.0167084
A_15_P270186	wu:fc14a10	0	0	0	0	0	0.643359	wu:fc14a10	XM_690545	0	#N/A	#N/A	#N/A	#N/A	#N/A	0.000279469
A_15_P284911	proteasome (prosome, macropain) subunit, beta type, 1	0	0	0	0	0.90619	0.69019	psmb1	NM_001003889	GO:0000502(proteasome complex)|GO:0004175(endopeptidase activity)|GO:0004298(threonine-type endopeptidase activity)|GO:0005634(nucleus)|GO:0005737(cytoplasm)|GO:0005839(proteasome core complex)|GO:0006508(proteolysis)|GO:0008233(peptidase activity)|GO:0016787(hydrolase activity)|GO:0051603(proteolysis involved in cellular protein catabolic process)	#N/A	#N/A	#N/A	#N/A	2.37222e-05	0.00026842
A_15_P320501	si:ch73-21g5.7	0	1.23286	0	0	0	1.70808	si:ch73-21g5.7	ENSDART00000142921	0	#N/A	2.3618e-06	#N/A	#N/A	#N/A	1.59768e-06
A_15_P322891	zgc:112384	0	0	0	0	0	0.653626	zgc:112384	NM_001020694	GO:0003676(nucleic acid binding)|GO:0005634(nucleus)|GO:0008270(zinc ion binding)	#N/A	#N/A	#N/A	#N/A	#N/A	0.0087733
A_15_P331464	myosin light chain, phosphorylatable, fast skeletal muscle a	0	0	0	1.13913	1.25979	1.08296	mylpfa	NM_131188	GO:0005509(calcium ion binding)	#N/A	#N/A	#N/A	0.0439158	4.38695e-06	2.89854e-05
A_15_P331879	myosin, heavy polypeptide 1.1, skeletal muscle	0	0.645267	0	1.18272	0.965154	0.84822	myhz1.1	NM_001115089	GO:0000166(nucleotide binding)|GO:0001757(somite specification)|GO:0003774(motor activity)|GO:0003779(actin binding)|GO:0005524(ATP binding)|GO:0008152(metabolic process)|GO:0016459(myosin complex)|GO:0032982(myosin filament)	#N/A	8.42574e-05	#N/A	0.1749	#N/A	#N/A
A_15_P338700	proteasome (prosome, macropain) subunit, beta type, 7	0	0	0	0	0.827728	0.626856	psmb7	NM_001045564	GO:0000502(proteasome complex)|GO:0004175(endopeptidase activity)|GO:0004298(threonine-type endopeptidase activity)|GO:0005634(nucleus)|GO:0005737(cytoplasm)|GO:0005839(proteasome core complex)|GO:0006508(proteolysis)|GO:0008233(peptidase activity)|GO:0016787(hydrolase activity)|GO:0051603(proteolysis involved in cellular protein catabolic process)	#N/A	#N/A	#N/A	#N/A	3.15391e-05	#N/A
A_15_P341805	actin, alpha 1b, skeletal muscle	0.76904	0	1.55573	0.793947	1.52373	0.833773	acta1b	NM_214784	GO:0000166(nucleotide binding)|GO:0005524(ATP binding)|GO:0005737(cytoplasm)|GO:0005856(cytoskeleton)|GO:0035050(embryonic heart tube development)	0.00015851	#N/A	0.000938997	0.0176398	5.01964e-06	0.000150338
A_15_P365185	phosphorylase, glycogen (muscle) A	#N/A	#N/A	0	0	0.778419	0.678314	pygma	NM_001020628	GO:0004645(phosphorylase activity)|GO:0005575(cellular_component)|GO:0005975(carbohydrate metabolic process)|GO:0016740(transferase activity)|GO:0016757(transferase activity, transferring glycosyl groups)|GO:0030170(pyridoxal phosphate binding)	#N/A	#N/A	#N/A	#N/A	2.19068e-05	0.000131546
A_15_P365355	zgc:112355	#N/A	#N/A	#N/A	#N/A	0	0.797684	zgc:112355	NM_001030096	GO:0005575(cellular_component)	#N/A	#N/A	#N/A	#N/A	#N/A	8.21044e-05
A_15_P365922	Sep (O-phosphoserine) tRNA:Sec (selenocysteine) tRNA synthase	0	0	0	0	0	0.593751	sepsecs	NM_200154	GO:0003824(catalytic activity)|GO:0005737(cytoplasm)|GO:0006412(translation)|GO:0016740(transferase activity)|GO:0016785(transferase activity, transferring selenium-containing groups)|GO:0030170(pyridoxal phosphate binding)	#N/A	#N/A	#N/A	#N/A	#N/A	0.0264048
A_15_P366375	enolase 3, (beta, muscle)	0	0	0	0	1.21615	0.608783	eno3	NM_214723	GO:0000015(phosphopyruvate hydratase complex)|GO:0000287(magnesium ion binding)|GO:0004634(phosphopyruvate hydratase activity)|GO:0006096(glycolysis)|GO:0016829(lyase activity)	#N/A	#N/A	#N/A	#N/A	4.2874e-06	0.000343909
A_15_P366795	Down syndrome critical region gene 3	0	0	0	0	0	0.739352	dscr3	NM_001003421	GO:0003674(molecular_function)|GO:0005622(intracellular)|GO:0007034(vacuolar transport)|GO:0030904(retromer complex)	#N/A	#N/A	#N/A	#N/A	#N/A	0.0058666
A_15_P368235	wu:fj51e11	0	-0.613511	0	0	0	-0.719755	wu:fj51e11	CN513090	0	#N/A	0.000126594	#N/A	#N/A	#N/A	0.000110881
A_15_P378491	plac8 onzin related protein 3	0	0	0	0	0	-0.761608	ponzr3	ENSDART00000140378	GO:0003674(molecular_function)|GO:0005575(cellular_component)|GO:0008150(biological_process)	#N/A	#N/A	#N/A	#N/A	#N/A	0.000246874
A_15_P382670	zgc:136826	0	1.27714	0	1.29177	0	1.70594	zgc:136826	NM_001172680	GO:0003735(structural constituent of ribosome)|GO:0005622(intracellular)|GO:0005840(ribosome)|GO:0006412(translation)|GO:0030529(ribonucleoprotein complex)|GO:0046872(metal ion binding)	#N/A	8.33407e-05	#N/A	0.00121533	#N/A	1.20803e-06
A_15_P382820	alpha-tropomyosin	0	0	0.933123	1.14019	1.55288	0.918989	tpma	NM_131105	GO:0003779(actin binding)|GO:0005737(cytoplasm)|GO:0005856(cytoskeleton)	#N/A	#N/A	0.0173471	0.0144558	4.2874e-06	0.000180346
A_15_P397440	0	0	0	0	0	0	0.639144	0	NP13323369	0	#N/A	#N/A	#N/A	#N/A	#N/A	0.0222716
A_15_P402480	wu:fa05f02	0	0	0	0	0	0.624899	wu:fa05f02	CK030220	0	#N/A	#N/A	#N/A	#N/A	#N/A	0.00477004
A_15_P403115	wu:fb81b05	0	0	0	0	0	-0.662406	wu:fb81b05	CT603629	0	#N/A	#N/A	#N/A	#N/A	#N/A	0.000162677
A_15_P410930	0	-0.980314	-0.594611	0	-0.588611	0	-1.12293	0	ENSDART00000149570	0	0.0011848	0.0014427	#N/A	0.0241172	#N/A	1.04097e-05
A_15_P421620	0	0	0	0	0	0	0.649201	0	TC389645	0	#N/A	#N/A	#N/A	#N/A	#N/A	0.00661279
A_15_P427760	DiGeorge syndrome critical region gene 8	0	0	0	0	0	0.692937	dgcr8	NM_001122749	GO:0003723(RNA binding)|GO:0003725(double-stranded RNA binding)|GO:0005622(intracellular)	#N/A	#N/A	#N/A	#N/A	#N/A	0.00886108
A_15_P432410	homeodomain interacting protein kinase 3a	0	0	0	0	0	0.627273	hipk3a	NM_001144047	GO:0000166(nucleotide binding)|GO:0003677(DNA binding)|GO:0004672(protein kinase activity)|GO:0004674(protein serine/threonine kinase activity)|GO:0005524(ATP binding)|GO:0006468(protein phosphorylation)|GO:0016301(kinase activity)|GO:0016310(phosphorylation)|GO:0016772(transferase activity, transferring phosphorus-containing groups)|GO:0042221(response to chemical stimulus)	#N/A	#N/A	#N/A	#N/A	#N/A	0.0174347
A_15_P435485	si:ch73-386h18.1	0	0	0	0	0	-0.676582	si:ch73-386h18.1	ENSDART00000138972	GO:0003674(molecular_function)|GO:0005575(cellular_component)|GO:0008150(biological_process)	#N/A	#N/A	#N/A	#N/A	#N/A	0.00907644
A_15_P438950	dimethylglycine dehydrogenase	0	0	0	0	0	-0.87046	dmgdh	BC155630	GO:0004047(aminomethyltransferase activity)|GO:0005737(cytoplasm)|GO:0006546(glycine catabolic process)|GO:0016491(oxidoreductase activity)|GO:0032259(methylation)|GO:0055114(oxidation-reduction process)	#N/A	#N/A	#N/A	#N/A	#N/A	5.13145e-05
A_15_P450170	ATPase, Ca++ transporting, cardiac muscle, fast twitch 1 like	0	0.780465	0	1.01043	0	0.728768	atp2a1l	NM_001077533	GO:0000166(nucleotide binding)|GO:0003824(catalytic activity)|GO:0005388(calcium-transporting ATPase activity)|GO:0005524(ATP binding)|GO:0006200(ATP catabolic process)|GO:0006754(ATP biosynthetic process)|GO:0006812(cation transport)|GO:0006816(calcium ion transport)|GO:0008152(metabolic process)|GO:0015662(ATPase activity, coupled to transmembrane movement of ions, phosphorylative mechanism)|GO…	#N/A	2.43188e-05	#N/A	0.118576	#N/A	#N/A
A_15_P465495	essential meiotic endonuclease 1 homolog 1 (S. pombe)	0	0.896014	0	0	0	0.592356	eme1	ENSDART00000148698	0	#N/A	5.86089e-05	#N/A	#N/A	#N/A	0.000504764
A_15_P468170	0	#N/A	#N/A	0	0	1.31544	0.794874	0	XR_084228	0	#N/A	#N/A	#N/A	#N/A	3.24445e-05	0.000993432
A_15_P485760	taxilin beta b	0	0.669453	0	1.41567	0	1.11688	txlnbb	NM_001083553	GO:0003674(molecular_function)|GO:0005575(cellular_component)|GO:0008150(biological_process)	#N/A	3.5069e-05	#N/A	0.00410278	#N/A	1.06493e-05
A_15_P497137	pyrophosphatase (inorganic) 1	0	0	0	0	0	0.637392	ppa1	NM_001017833	GO:0000287(magnesium ion binding)|GO:0004427(inorganic diphosphatase activity)|GO:0005737(cytoplasm)|GO:0006796(phosphate-containing compound metabolic process)	#N/A	#N/A	#N/A	#N/A	#N/A	0.000508015
A_15_P498137	0	#N/A	#N/A	0	0	0	-0.661158	0	ENSDART00000112263	0	#N/A	#N/A	#N/A	#N/A	#N/A	0.000246812
A_15_P499867	0	0	0	0	0	0	0.586531	0	TC389200	GO:0003674(molecular_function)|GO:0003677(DNA binding)|GO:0004293(tissue kallikrein activity)|GO:0005515(protein binding)|GO:0005634(nucleus)|GO:0005886(plasma membrane)|GO:0005905(coated pit)|GO:0006355(regulation of transcription, DNA-dependent)|GO:0006886(intracellular protein transport)|GO:0006901(vesicle coating)|GO:0007269(neurotransmitter secretion)|GO:0007626(locomotory behavior)|GO:00080…	#N/A	#N/A	#N/A	#N/A	#N/A	0.0201342
A_15_P500257	hemoglobin alpha embryonic-1	0	0.793593	0	0	0.917126	0.866011	hbae1	BE693186	GO:0005344(oxygen transporter activity)|GO:0005506(iron ion binding)|GO:0005833(hemoglobin complex)|GO:0006810(transport)|GO:0015671(oxygen transport)|GO:0019825(oxygen binding)|GO:0020037(heme binding)|GO:0046872(metal ion binding)	#N/A	0.000235418	#N/A	#N/A	1.75614e-05	7.98427e-05
A_15_P504487	ELAV (embryonic lethal, abnormal vision, Drosophila)-like 4 (Hu antigen D)	0	0	0	0	0	-0.609743	elavl4	NM_001244600	GO:0000166(nucleotide binding)|GO:0003676(nucleic acid binding)|GO:0003723(RNA binding)|GO:0030529(ribonucleoprotein complex)	#N/A	#N/A	#N/A	#N/A	#N/A	0.000427351
A_15_P517122	TSR1, 20S rRNA accumulation, homolog (yeast)	0	0	0	0	0	0.664548	tsr1	NM_001037370	GO:0005634(nucleus)|GO:0042254(ribosome biogenesis)	#N/A	#N/A	#N/A	#N/A	#N/A	0.000413698
A_15_P518032	exosome component 3	0	0	0	0	0	0.612662	exosc3	EH568538	0	#N/A	#N/A	#N/A	#N/A	#N/A	0.0140357
A_15_P518847	deoxynucleotidyltransferase, terminal, interacting protein 2	0	0.742184	0	0	0	0.670966	dnttip2	NM_001145786	GO:0008152(metabolic process)|GO:0016740(transferase activity)	#N/A	3.91957e-05	#N/A	#N/A	#N/A	0.000131546
A_15_P520572	0	0	1.93169	0	1.44869	0	2.78334	0	TC410352	0	#N/A	3.0525e-05	#N/A	0.00831675	#N/A	7.44914e-07
A_15_P521487	0	0	0	0	0	0	0.605234	0	TC442904	0	#N/A	#N/A	#N/A	#N/A	#N/A	0.0150669
A_15_P528032	GTPase activating protein (SH3 domain) binding protein 2	0	0	0	0	0	-0.67564	g3bp2	NM_001080563	GO:0000166(nucleotide binding)|GO:0003676(nucleic acid binding)|GO:0005622(intracellular)|GO:0006810(transport)	#N/A	#N/A	#N/A	#N/A	#N/A	0.00567888
A_15_P531607	adenylosuccinate synthase like 1	#N/A	#N/A	0	0	0	-0.949097	adssl1	NM_214820	GO:0000166(nucleotide binding)|GO:0000287(magnesium ion binding)|GO:0004019(adenylosuccinate synthase activity)|GO:0005525(GTP binding)|GO:0005737(cytoplasm)|GO:0006164(purine nucleotide biosynthetic process)|GO:0016874(ligase activity)|GO:0046872(metal ion binding)	#N/A	#N/A	#N/A	#N/A	#N/A	0.00126015
A_15_P534252	uncoupling protein 1	#N/A	#N/A	0	0	0	-0.845995	ucp1	NM_199523	GO:0006810(transport)|GO:0006839(mitochondrial transport)|GO:0016020(membrane)|GO:0016021(integral to membrane)|GO:0031966(mitochondrial membrane)|GO:0042221(response to chemical stimulus)	#N/A	#N/A	#N/A	#N/A	#N/A	5.66539e-05
A_15_P545602	0	0	1.00378	#N/A	#N/A	0	1.31262	0	AL728336	0	#N/A	5.83925e-05	#N/A	#N/A	#N/A	9.67547e-06
A_15_P564057	PRKC, apoptosis, WT1, regulator like	0	0	0	0	0	0.743777	pawrl	NM_001006015	GO:0008150(biological_process)	#N/A	#N/A	#N/A	#N/A	#N/A	0.00537639
A_15_P568797	solute carrier family 16, member 10 (aromatic amino acid transporter)	0	0	0	0	0	-0.602863	slc16a10	NM_001080028	GO:0005886(plasma membrane)|GO:0016020(membrane)|GO:0016021(integral to membrane)|GO:0055085(transmembrane transport)	#N/A	#N/A	#N/A	#N/A	#N/A	0.00897188
A_15_P571642	0	0	0	0	0	0	0.603791	0	EH447378	0	#N/A	#N/A	#N/A	#N/A	#N/A	0.000361168
A_15_P576342	uncharacterized LOC100149324	0	0	0	0	0	-0.642286	LOC100149324	ENSDART00000101918	0	#N/A	#N/A	#N/A	#N/A	#N/A	0.000884875
A_15_P580707	lactate dehydrogenase A4	0	0	0	0	0.682687	-0.708423	ldha	NM_131246	GO:0000166(nucleotide binding)|GO:0001666(response to hypoxia)|GO:0003824(catalytic activity)|GO:0004459(L-lactate dehydrogenase activity)|GO:0005737(cytoplasm)|GO:0005975(carbohydrate metabolic process)|GO:0006096(glycolysis)|GO:0016491(oxidoreductase activity)|GO:0016616(oxidoreductase activity, acting on the CH-OH group of donors, NAD or NADP as acceptor)|GO:0044262(cellular carbohydrate metab…	#N/A	#N/A	#N/A	#N/A	8.68736e-05	#N/A
A_15_P590032	0	0	0	0	0	0	-0.755438	0	TC383969	GO:0000122(negative regulation of transcription from RNA polymerase II promoter)|GO:0000146(microfilament motor activity)|GO:0001707(mesoderm formation)|GO:0003677(DNA binding)|GO:0003690(double-stranded DNA binding)|GO:0003700(sequence-specific DNA binding transcription factor activity)|GO:0005246(calcium channel regulator activity)|GO:0005509(calcium ion binding)|GO:0005515(protein binding)|GO:…	#N/A	#N/A	#N/A	#N/A	#N/A	0.0001194
A_15_P590632	actinodin2	0	1.17085	0.921471	0	0.642846	0.604242	and2	NM_001111190	GO:0033333(fin development)|GO:0051216(cartilage development)	#N/A	0.000283587	0.0504846	#N/A	#N/A	0.00384142
A_15_P592157	monoglyceride lipase	0	0	0	0	0	-0.677869	mgll	NM_200297	0	#N/A	#N/A	#N/A	#N/A	#N/A	0.000278159
A_15_P597177	ribosomal protein L18	0	0	0	-0.595046	0	-0.600012	rpl18	NM_001003432	GO:0003735(structural constituent of ribosome)|GO:0005622(intracellular)|GO:0005840(ribosome)|GO:0006412(translation)|GO:0030529(ribonucleoprotein complex)	#N/A	#N/A	#N/A	0.0210519	#N/A	0.000376055
A_15_P597267	pancreatic progenitor cell differentiation and proliferation factor a	0	-0.706898	-0.657022	0	0	-0.843828	ppdpfa	EH479777	GO:0001708(cell fate specification)|GO:0007275(multicellular organismal development)|GO:0008283(cell proliferation)|GO:0030154(cell differentiation)|GO:0031017(exocrine pancreas development)	#N/A	5.5231e-05	0.0224143	#N/A	#N/A	0.000314652
A_15_P598017	NADH dehydrogenase (ubiquinone) 1 beta subcomplex, 9	0	0	0	0	1.24066	0.724743	ndufb9	NM_001017880	0	#N/A	#N/A	#N/A	#N/A	4.90246e-06	0.000194067
A_15_P598557	H3 histone, family 3D	0	0	0	0	0	-0.73094	h3f3d	NM_201101	GO:0000786(nucleosome)|GO:0003677(DNA binding)|GO:0005634(nucleus)|GO:0005694(chromosome)|GO:0006334(nucleosome assembly)	#N/A	#N/A	#N/A	#N/A	#N/A	0.0317061
A_15_P601652	ATP synthase, H+ transporting, mitochondrial F1 complex, gamma polypeptide 1	0	0	0	0.691694	1.07935	0.770542	atp5c1	NM_200041	GO:0006200(ATP catabolic process)|GO:0006754(ATP biosynthetic process)|GO:0006810(transport)|GO:0006811(ion transport)|GO:0015986(ATP synthesis coupled proton transport)|GO:0015992(proton transport)|GO:0045261(proton-transporting ATP synthase complex, catalytic core F(1))|GO:0046933(hydrogen ion transporting ATP synthase activity, rotational mechanism)|GO:0046961(proton-transporting ATPase activi…	#N/A	#N/A	#N/A	0.0352945	6.19674e-06	0.000104821
A_15_P620931	ribosomal RNA processing 12 homolog (S. cerevisiae)	0	0.679735	0	0	0	0.665914	rrp12	NM_001030276	GO:0005488(binding)|GO:0008150(biological_process)	#N/A	0.000255781	#N/A	#N/A	#N/A	0.000363882
A_15_P621066	si:ch211-5k11.6	0	0	0	0	0	0.682229	si:ch211-5k11.6	NM_001013461	GO:0005344(oxygen transporter activity)|GO:0005506(iron ion binding)|GO:0005833(hemoglobin complex)|GO:0006810(transport)|GO:0015671(oxygen transport)|GO:0019825(oxygen binding)|GO:0020037(heme binding)|GO:0046872(metal ion binding)	#N/A	#N/A	#N/A	#N/A	#N/A	0.000404952
A_15_P621666	zgc:153041	0	0	0	0	0	0.639192	zgc:153041	NM_001077304	GO:0000808(origin recognition complex)|GO:0003674(molecular_function)|GO:0005634(nucleus)|GO:0006260(DNA replication)	#N/A	#N/A	#N/A	#N/A	#N/A	0.0024012
A_15_P621831	scratch homolog 2, zinc finger protein (Drosophila)	0	0	#N/A	#N/A	0	0.713638	scrt2	NM_213637	GO:0003676(nucleic acid binding)|GO:0005622(intracellular)|GO:0008270(zinc ion binding)|GO:0043516(regulation of DNA damage response, signal transduction by p53 class mediator)|GO:0043523(regulation of neuron apoptotic process)	#N/A	#N/A	#N/A	#N/A	#N/A	0.000108976
A_15_P622027	prostate transmembrane protein, androgen induced 1	0	0	0	0	1.29242	-1.29852	pmepa1	NM_001002580	GO:0005575(cellular_component)|GO:0008150(biological_process)	#N/A	#N/A	#N/A	#N/A	4.2874e-06	7.45461e-06
A_15_P622211	zgc:173443	0	-0.615354	0	0	0	1.02361	zgc:173443	NM_001109856	GO:0003674(molecular_function)|GO:0005575(cellular_component)|GO:0008150(biological_process)	#N/A	3.09195e-05	#N/A	#N/A	#N/A	3.04035e-05
A_15_P622976	adhesion regulating molecule 1b	0	0	0	0	0	0.651071	adrm1b	NM_201013	GO:0000502(proteasome complex)|GO:0005634(nucleus)|GO:0005737(cytoplasm)|GO:0010950(positive regulation of endopeptidase activity)|GO:0043248(proteasome assembly)|GO:0061133(endopeptidase activator activity)	#N/A	#N/A	#N/A	#N/A	#N/A	0.000537845
A_15_P623831	ubiquitin-conjugating enzyme E2Nb	0	0	0	0	0	0.604205	ube2nb	NM_200342	GO:0000166(nucleotide binding)|GO:0000724(double-strand break repair via homologous recombination)|GO:0000729(DNA double-strand break processing)|GO:0005524(ATP binding)|GO:0005634(nucleus)|GO:0006301(postreplication repair)|GO:0008152(metabolic process)|GO:0016574(histone ubiquitination)|GO:0016874(ligase activity)|GO:0016881(acid-amino acid ligase activity)|GO:0031058(positive regulation of his…	#N/A	#N/A	#N/A	#N/A	#N/A	0.0162755
A_15_P623936	cirrhosis, autosomal recessive 1A (cirhin)	0	0	0	0	0	0.613003	cirh1a	NM_213282	GO:0003674(molecular_function)|GO:0008150(biological_process)	#N/A	#N/A	#N/A	#N/A	#N/A	0.000251902
A_15_P625511	zgc:158494	0	0	0	0	0.767973	0.988032	zgc:158494	NM_198824	0	#N/A	#N/A	#N/A	#N/A	2.37222e-05	2.31739e-05
A_15_P625561	glutaminyl-tRNA synthetase	0	0	0	0	0	0.595827	qars	NM_201213	GO:0000166(nucleotide binding)|GO:0004812(aminoacyl-tRNA ligase activity)|GO:0004819(glutamine-tRNA ligase activity)|GO:0005524(ATP binding)|GO:0005737(cytoplasm)|GO:0006412(translation)|GO:0006418(tRNA aminoacylation for protein translation)|GO:0006425(glutaminyl-tRNA aminoacylation)|GO:0016874(ligase activity)|GO:0016876(ligase activity, forming aminoacyl-tRNA and related compounds)|GO:0043039(…	#N/A	#N/A	#N/A	#N/A	#N/A	0.000279469
A_15_P625811	small nuclear ribonucleoprotein D1 polypeptide	0	0.596023	0	0	0	0.645003	snrpd1	NM_173252	GO:0003676(nucleic acid binding)|GO:0007507(heart development)|GO:0030529(ribonucleoprotein complex)	#N/A	0.000423287	#N/A	#N/A	#N/A	#N/A
A_15_P625842	ripply3	0	0	0	0	0	0.633774	ripply3	NM_001039110	GO:0005634(nucleus)	#N/A	#N/A	#N/A	#N/A	#N/A	0.00886756
A_15_P626676	ryanodine receptor 1b (skeletal)	#N/A	#N/A	0	0.956248	0	0.595665	ryr1b	NM_001102571	GO:0004872(receptor activity)|GO:0005216(ion channel activity)|GO:0005219(ryanodine-sensitive calcium-release channel activity)|GO:0005262(calcium channel activity)|GO:0005509(calcium ion binding)|GO:0006810(transport)|GO:0006811(ion transport)|GO:0006874(cellular calcium ion homeostasis)|GO:0016020(membrane)|GO:0016021(integral to membrane)|GO:0031443(fast-twitch skeletal muscle fiber contractio…	#N/A	#N/A	#N/A	0.0304322	#N/A	0.000363882
A_15_P627331	chaperonin containing TCP1, subunit 4 (delta)	0	0	0	0	0	0.587169	cct4	NM_200583	GO:0000166(nucleotide binding)|GO:0001666(response to hypoxia)|GO:0005524(ATP binding)|GO:0005737(cytoplasm)|GO:0006457(protein folding)|GO:0044267(cellular protein metabolic process)|GO:0051082(unfolded protein binding)	#N/A	#N/A	#N/A	#N/A	#N/A	0.00054647
A_15_P628051	extra-ocular rhodopsin	0	0	0	0	0	0.735925	exorh	NM_131212	GO:0004871(signal transducer activity)|GO:0004872(receptor activity)|GO:0004930(G-protein coupled receptor activity)|GO:0007165(signal transduction)|GO:0007186(G-protein coupled receptor signaling pathway)|GO:0007601(visual perception)|GO:0007602(phototransduction)|GO:0007623(circadian rhythm)|GO:0008020(G-protein coupled photoreceptor activity)|GO:0009416(response to light stimulus)|GO:0009584(d…	#N/A	#N/A	#N/A	#N/A	#N/A	0.00567888
A_15_P629106	actin, beta 1	0	0	1.24107	0.821305	1.17527	0.713762	actb1	NM_131031	GO:0000166(nucleotide binding)|GO:0005524(ATP binding)|GO:0005737(cytoplasm)|GO:0005856(cytoskeleton)	#N/A	#N/A	0.000308692	0.011884	4.2874e-06	#N/A
A_15_P629581	zgc:77396	0	0	0	0	0	0.715182	zgc:77396	NM_205665	GO:0005575(cellular_component)|GO:0007154(cell communication)|GO:0035091(phosphatidylinositol binding)	#N/A	#N/A	#N/A	#N/A	#N/A	0.0130773
A_15_P630056	major facilitator superfamily domain containing 7	0	0	0	0	0	0.706041	mfsd7	NM_001020587	GO:0006810(transport)|GO:0016020(membrane)|GO:0016021(integral to membrane)|GO:0055085(transmembrane transport)	#N/A	#N/A	#N/A	#N/A	#N/A	0.00711563
A_15_P630286	synuclein, gamma b (breast cancer-specific protein 1)	-0.794912	-0.792411	0	0	0	-0.637103	sncgb	NM_001020652	GO:0003674(molecular_function)|GO:0008150(biological_process)	0.00148495	8.41584e-05	#N/A	#N/A	#N/A	0.00018075
A_15_P630666	tumor protein p53	0	1.37632	0	1.2799	0	1.75869	tp53	NM_131327	GO:0000077(DNA damage checkpoint)|GO:0000122(negative regulation of transcription from RNA polymerase II promoter)|GO:0000785(chromatin)|GO:0002039(p53 binding)|GO:0003677(DNA binding)|GO:0003682(chromatin binding)|GO:0003684(damaged DNA binding)|GO:0003690(double-stranded DNA binding)|GO:0003700(sequence-specific DNA binding transcription factor activity)|GO:0005515(protein binding)|GO:0005622(i…	#N/A	7.73043e-06	#N/A	0.00294046	#N/A	1.20803e-06
A_15_P631321	hairy-related 4.1-like	0	0	0	0	0	0.623673	LOC100149863	NM_001103128	0	#N/A	#N/A	#N/A	#N/A	#N/A	0.000198699
A_15_P631481	hedgehog acyltransferase-like, b	#N/A	#N/A	0	0	0	-0.666754	hhatlb	NM_001077390	GO:0003674(molecular_function)|GO:0008150(biological_process)|GO:0016020(membrane)|GO:0016021(integral to membrane)	#N/A	#N/A	#N/A	#N/A	#N/A	0.000321557
A_15_P631506	insulin-like growth factor binding protein 5a	0	0	0	0	0	-0.625005	igfbp5a	NM_001126463	GO:0001558(regulation of cell growth)|GO:0005520(insulin-like growth factor binding)|GO:0005576(extracellular region)	#N/A	#N/A	#N/A	#N/A	#N/A	0.000198699
A_15_P633481	NADH dehydrogenase (ubiquinone) 1 alpha subcomplex, 13	0	0	0	0	0.823117	0.600924	ndufa13	NM_200714	0	#N/A	#N/A	#N/A	#N/A	1.85647e-05	0.000246874
A_15_P638111	ATP synthase, H+ transporting mitochondrial F1 complex, beta subunit	0	0	0.611659	0.858094	1.32304	0.864123	atp5b	NM_001024429	GO:0000166(nucleotide binding)|GO:0005524(ATP binding)|GO:0006200(ATP catabolic process)|GO:0006754(ATP biosynthetic process)|GO:0006810(transport)|GO:0006811(ion transport)|GO:0008553(hydrogen-exporting ATPase activity, phosphorylative mechanism)|GO:0015986(ATP synthesis coupled proton transport)|GO:0015991(ATP hydrolysis coupled proton transport)|GO:0015992(proton transport)|GO:0016469(proton-t…	#N/A	#N/A	0.0229257	0.0122818	6.57314e-06	8.48805e-05
A_15_P640358	complement component 6	0	0	0	0	0	0.707576	c6	NM_200638	GO:0005579(membrane attack complex)|GO:0006955(immune response)	#N/A	#N/A	#N/A	#N/A	#N/A	0.000198699
A_15_P641296	similar to V-FBPL	0	0	0	0	0	0.614116	LOC100000126	NM_001130075	0	#N/A	#N/A	#N/A	#N/A	#N/A	0.0235123
A_15_P641346	homer homolog 2 (Drosophila)	0	0	#N/A	#N/A	0.641068	0.609088	homer2	NM_001020634	GO:0003674(molecular_function)|GO:0005575(cellular_component)|GO:0008150(biological_process)	#N/A	#N/A	#N/A	#N/A	8.80162e-05	0.000306186
A_15_P644476	exostoses (multiple) 1a	0	0	0	0	0	-0.75916	ext1a	NM_001012368	GO:0005783(endoplasmic reticulum)|GO:0008152(metabolic process)|GO:0015012(heparan sulfate proteoglycan biosynthetic process)|GO:0016020(membrane)|GO:0016021(integral to membrane)|GO:0016740(transferase activity)|GO:0016757(transferase activity, transferring glycosyl groups)|GO:0016758(transferase activity, transferring hexosyl groups)|GO:0030176(integral to endoplasmic reticulum membrane)|GO:003…	#N/A	#N/A	#N/A	#N/A	#N/A	0.00172016
A_15_P647211	phospholipase C, delta 1b	0	0	0	0	0	-0.696972	plcd1b	NM_200068	GO:0004435(phosphatidylinositol phospholipase C activity)|GO:0004629(phospholipase C activity)|GO:0004871(signal transducer activity)|GO:0005509(calcium ion binding)|GO:0005622(intracellular)|GO:0006629(lipid metabolic process)|GO:0007165(signal transduction)|GO:0008081(phosphoric diester hydrolase activity)|GO:0035556(intracellular signal transduction)	#N/A	#N/A	#N/A	#N/A	#N/A	0.00629452
A_15_P656636	zgc:77390	0	0	0	0	0	0.620341	zgc:77390	BC056284	GO:0005634(nucleus)|GO:0005737(cytoplasm)|GO:0006364(rRNA processing)|GO:0006396(RNA processing)|GO:0006397(mRNA processing)|GO:0008380(RNA splicing)	#N/A	#N/A	#N/A	#N/A	#N/A	0.00505888
A_15_P656761	lactate dehydrogenase A4	0	0	0	0	0	-0.778304	ldha	BC067188	GO:0000166(nucleotide binding)|GO:0001666(response to hypoxia)|GO:0003824(catalytic activity)|GO:0004459(L-lactate dehydrogenase activity)|GO:0005737(cytoplasm)|GO:0005975(carbohydrate metabolic process)|GO:0006096(glycolysis)|GO:0016491(oxidoreductase activity)|GO:0016616(oxidoreductase activity, acting on the CH-OH group of donors, NAD or NADP as acceptor)|GO:0044262(cellular carbohydrate metab…	#N/A	#N/A	#N/A	#N/A	#N/A	0.000129272
A_15_P657831	0	0	0	0	0	0	-0.669437	0	ENSDART00000140784	0	#N/A	#N/A	#N/A	#N/A	#N/A	0.0006251
A_15_P660211	ankyrin repeat and SOCS box-containing 2b	0	0	0	0	0	0.627578	asb2b	NM_214725	GO:0003674(molecular_function)|GO:0005622(intracellular)|GO:0035556(intracellular signal transduction)	#N/A	#N/A	#N/A	#N/A	#N/A	0.0117706
A_15_P664166	hemoglobin beta embryonic-3	1.35042	2.67191	1.18323	2.46425	1.3257	2.78518	hbbe3	AY329628	GO:0005344(oxygen transporter activity)|GO:0005506(iron ion binding)|GO:0005833(hemoglobin complex)|GO:0006810(transport)|GO:0015671(oxygen transport)|GO:0019825(oxygen binding)|GO:0020037(heme binding)|GO:0046872(metal ion binding)	0.021776	0.000303827	0.0019842	0.000276808	7.75089e-06	7.44914e-07
A_15_P665446	0	0	0.765474	0	0.899247	0.725936	0.928147	0	ENSDART00000115324	0	#N/A	2.31399e-05	#N/A	0.010084	3.2904e-05	3.61535e-05
A_15_P670846	tropomyosin 1 (alpha)	0	0	0	0.598518	1.44936	0.735302	tpm1	NM_200934	0	#N/A	#N/A	#N/A	0.0900581	3.3375e-06	0.000108976
A_15_P672916	premelanosome protein a	0	0	0	0	0	-0.590248	pmela	BC129133	GO:0005524(ATP binding)|GO:0005575(cellular_component)|GO:0046872(metal ion binding)|GO:0048066(developmental pigmentation)|GO:0048069(eye pigmentation)	#N/A	#N/A	#N/A	#N/A	#N/A	0.00040497
A_15_P674431	0	0	0	0.756875	0.628083	1.11105	0.62689	0	XR_084228	0	#N/A	#N/A	0.0115205	0.0296111	4.33626e-06	0.000187042
A_15_P675351	proteasome (prosome, macropain) subunit, alpha type, 4	0	0	0	0	0.99414	0.625569	psma4	NM_214697	GO:0000502(proteasome complex)|GO:0004175(endopeptidase activity)|GO:0004298(threonine-type endopeptidase activity)|GO:0005634(nucleus)|GO:0005737(cytoplasm)|GO:0005839(proteasome core complex)|GO:0006508(proteolysis)|GO:0006511(ubiquitin-dependent protein catabolic process)|GO:0008233(peptidase activity)|GO:0016787(hydrolase activity)|GO:0019773(proteasome core complex, alpha-subunit complex)|GO…	#N/A	#N/A	#N/A	#N/A	6.94333e-06	0.000208645
A_15_P675493	0	0	0	0	0	0	-0.586966	0	TC376951	0	#N/A	#N/A	#N/A	#N/A	#N/A	0.0452775
A_15_P675746	uncharacterized LOC792710	0	0	0	0	0	0.619602	LOC792710	ENSDART00000111480	0	#N/A	#N/A	#N/A	#N/A	#N/A	0.0199942
A_15_P675851	zgc:73359	-0.965752	-2.13078	0	0	0	0.605293	zgc:73359	NM_200837	GO:0004114(3',5'-cyclic-nucleotide phosphodiesterase activity)|GO:0005575(cellular_component)|GO:0007601(visual perception)|GO:0008152(metabolic process)|GO:0030553(cGMP binding)	6.64544e-05	1.23546e-07	#N/A	#N/A	#N/A	#N/A
A_15_P676686	0	0	0	0	0	0	0.587124	0	ENSDART00000145921	0	#N/A	#N/A	#N/A	#N/A	#N/A	0.0149345
A_15_P681656	si:ch211-11k18.4	0	0	0	0	0	0.622484	si:ch211-11k18.4	ENSDART00000121613	0	#N/A	#N/A	#N/A	#N/A	#N/A	0.000447904
A_15_P683561	0	0	0	#N/A	#N/A	0	-0.840964	0	TC377034	0	#N/A	#N/A	#N/A	#N/A	#N/A	0.000321557
A_15_P689686	zgc:85869	0	0	#N/A	#N/A	0	0.615515	zgc:85869	NM_213226	GO:0003674(molecular_function)|GO:0005575(cellular_component)|GO:0008150(biological_process)	#N/A	#N/A	#N/A	#N/A	#N/A	0.000216237
A_15_P690666	uncharacterized LOC100150385	0	0	0	0	0	-0.759726	LOC100150385	ENSDART00000128676	0	#N/A	#N/A	#N/A	#N/A	#N/A	0.000129272
A_15_P695661	0	0	0	0	0	0	0.591593	0	TC378037	GO:0003674(molecular_function)|GO:0003677(DNA binding)|GO:0005575(cellular_component)|GO:0008150(biological_process)	#N/A	#N/A	#N/A	#N/A	#N/A	0.0209135
A_15_P695681	eukaryotic translation initiation factor 2, subunit 2 beta	0	0	0	0	0	0.655252	eif2s2	NM_212675	GO:0003743(translation initiation factor activity)|GO:0006413(translational initiation)	#N/A	#N/A	#N/A	#N/A	#N/A	0.000150286
A_15_P696841	musculoskeletal, embryonic nuclear protein 1	0	0	#N/A	#N/A	0	0.656949	mustn1	NM_001197053	0	#N/A	#N/A	#N/A	#N/A	#N/A	0.000208645
A_15_P705986	proliferation-associated 2G4, b	0	0	0	0	0	0.666563	pa2g4b	NM_212641	GO:0009987(cellular process)	#N/A	#N/A	#N/A	#N/A	#N/A	0.00022166
A_15_P706221	ubiquinol-cytochrome c reductase, Rieske iron-sulfur polypeptide 1	0	0	0	0	1.34812	0.690842	uqcrfs1	NM_001103194	GO:0005739(mitochondrion)|GO:0006810(transport)|GO:0008121(ubiquinol-cytochrome-c reductase activity)|GO:0015992(proton transport)|GO:0016020(membrane)|GO:0016491(oxidoreductase activity)|GO:0016679(oxidoreductase activity, acting on diphenols and related substances as donors)|GO:0022900(electron transport chain)|GO:0034220(ion transmembrane transport)|GO:0046872(metal ion binding)|GO:0051536(iro…	#N/A	#N/A	#N/A	#N/A	3.3375e-06	0.000177863
A_15_P708741	nestin	0	0	0	0	0	0.669464	nes	ENSDART00000122681	GO:0007420(brain development)|GO:0021545(cranial nerve development)|GO:0031076(embryonic camera-type eye development)|GO:0043066(negative regulation of apoptotic process)	#N/A	#N/A	#N/A	#N/A	#N/A	0.000279469
A_15_P709476	0	0	0	0	0	0	0.741634	0	AL926183	0	#N/A	#N/A	#N/A	#N/A	#N/A	0.0222502
A_15_P719796	cell cycle associated protein 1b	0	0	0	0	0	-0.718061	caprin1b	NM_213068	GO:0003674(molecular_function)|GO:0005575(cellular_component)|GO:0008150(biological_process)	#N/A	#N/A	#N/A	#N/A	#N/A	0.000321557
A_15_P722181	heat shock protein 47	0	0	#N/A	#N/A	0	0.675882	hsp47	NM_131204	GO:0004867(serine-type endopeptidase inhibitor activity)|GO:0005737(cytoplasm)|GO:0006950(response to stress)|GO:0010951(negative regulation of endopeptidase activity)|GO:0030162(regulation of proteolysis)	#N/A	#N/A	#N/A	#N/A	#N/A	0.000131546
A_15_P722601	0	0	0	0	0	0	0.629743	0	TC387135	GO:0000082(G1/S transition of mitotic cell cycle)|GO:0000086(G2/M transition of mitotic cell cycle)|GO:0000501(flocculation via cell wall protein-carbohydrate interaction)|GO:0003700(sequence-specific DNA binding transcription factor activity)|GO:0004016(adenylate cyclase activity)|GO:0004672(protein kinase activity)|GO:0004674(protein serine/threonine kinase activity)|GO:0004680(casein kinase ac…	#N/A	#N/A	#N/A	#N/A	#N/A	0.022385
A_15_P722966	heat shock protein 8	0	0	0	0	0	-0.592366	hspa8	NM_001110403	GO:0000166(nucleotide binding)|GO:0005524(ATP binding)|GO:0006950(response to stress)	#N/A	#N/A	#N/A	#N/A	#N/A	0.00379445
A_15_P723016	eukaryotic translation elongation factor 1 gamma	0	0	0.882188	0	0	-0.620258	eef1g	NM_173263	GO:0003746(translation elongation factor activity)|GO:0005853(eukaryotic translation elongation factor 1 complex)|GO:0006412(translation)|GO:0006414(translational elongation)	#N/A	#N/A	0.0230582	#N/A	#N/A	#N/A
A_15_P724711	uncharacterized LOC100004225	0	0	0	0	0	0.595326	LOC100004225	BC067721	0	#N/A	#N/A	#N/A	#N/A	#N/A	0.0137493
A_15_P725391	zgc:136531	0	0	0	0	1.14025	-1.1223	zgc:136531	NM_001077762	GO:0003677(DNA binding)|GO:0003700(sequence-specific DNA binding transcription factor activity)|GO:0005634(nucleus)|GO:0006355(regulation of transcription, DNA-dependent)|GO:0043565(sequence-specific DNA binding)	#N/A	#N/A	#N/A	#N/A	1.73437e-05	7.50087e-05
A_15_P725816	tumor protein, translationally-controlled 1	0	0	0.853583	0	0	-0.663586	tpt1	NM_198140	GO:0005737(cytoplasm)	#N/A	#N/A	0.00307115	#N/A	#N/A	0.0006792
A_15_P726442	ribosomal protein L5b	0	0	0	-0.587726	0	-0.606101	rpl5b	NM_001002106	GO:0003735(structural constituent of ribosome)|GO:0005622(intracellular)|GO:0005840(ribosome)|GO:0006412(translation)|GO:0008097(5S rRNA binding)	#N/A	#N/A	#N/A	0.0352945	#N/A	0.000255934
A_15_P726541	tryptophanyl-tRNA synthetase	0	0	0	0.666829	0	0.800544	wars	NM_200772	GO:0000166(nucleotide binding)|GO:0004812(aminoacyl-tRNA ligase activity)|GO:0004830(tryptophan-tRNA ligase activity)|GO:0005524(ATP binding)|GO:0005737(cytoplasm)|GO:0006412(translation)|GO:0006418(tRNA aminoacylation for protein translation)|GO:0006436(tryptophanyl-tRNA aminoacylation)|GO:0016874(ligase activity)	#N/A	#N/A	#N/A	0.011884	#N/A	6.54824e-05
A_15_P726901	plac8 onzin related protein 4	0	0	0	0	0	-0.620211	ponzr4	BC159225	GO:0003674(molecular_function)|GO:0005575(cellular_component)|GO:0008150(biological_process)	#N/A	#N/A	#N/A	#N/A	#N/A	0.000246874
A_15_P728556	zgc:66337	0	0	0	0	0	0.610816	zgc:66337	NM_200520	GO:0003674(molecular_function)|GO:0008150(biological_process)	#N/A	#N/A	#N/A	#N/A	#N/A	0.0219963
A_15_P728821	SMEK homolog 2, suppressor of mek1 (Dictyostelium)	0	0	0	0	0	0.602022	smek2	NM_200001	GO:0005488(binding)	#N/A	#N/A	#N/A	#N/A	#N/A	0.0131738
A_15_P729036	heat shock protein 90, alpha (cytosolic), class A member 1, tandem duplicate 1	0	0	0	0.788123	0.755206	0.940961	hsp90aa1.1	NM_131328	GO:0000166(nucleotide binding)|GO:0005515(protein binding)|GO:0005524(ATP binding)|GO:0005737(cytoplasm)|GO:0006457(protein folding)|GO:0006950(response to stress)|GO:0007517(muscle organ development)|GO:0014866(skeletal myofibril assembly)|GO:0030017(sarcomere)|GO:0030018(Z disc)|GO:0030235(nitric-oxide synthase regulator activity)|GO:0030239(myofibril assembly)|GO:0030240(skeletal muscle thin f…	#N/A	#N/A	#N/A	0.0107864	#N/A	0.000129272
A_15_P732186	eukaryotic translation initiation factor 4Bb	0	0	0	0	0	0.676089	eif4bb	NM_214718	GO:0000166(nucleotide binding)|GO:0003676(nucleic acid binding)|GO:0003743(translation initiation factor activity)|GO:0005575(cellular_component)|GO:0006413(translational initiation)	#N/A	#N/A	#N/A	#N/A	#N/A	0.000964914
A_15_P732401	ribosomal protein L13	0	0	0	0	0	-0.61228	rpl13	NM_198143	GO:0003735(structural constituent of ribosome)|GO:0005622(intracellular)|GO:0005840(ribosome)|GO:0006412(translation)|GO:0030529(ribonucleoprotein complex)|GO:0051726(regulation of cell cycle)	#N/A	#N/A	#N/A	#N/A	#N/A	0.000278334
A_15_P735206	Kruppel-like factor 9	#N/A	#N/A	0	0	0	-0.684966	klf9	NM_001128729	GO:0003676(nucleic acid binding)|GO:0005622(intracellular)|GO:0008270(zinc ion binding)	#N/A	#N/A	#N/A	#N/A	#N/A	0.000198094
A_15_P735221	0	#N/A	#N/A	0	0	1.25137	0.606091	0	XR_084228	0	#N/A	#N/A	#N/A	#N/A	0.000112237	0.00688569
A_15_P737470	zgc:171859	0	0	0	-0.776586	0	-0.731246	zgc:171859	BC154018	GO:0008150(biological_process)	#N/A	#N/A	#N/A	0.0235023	#N/A	0.00018075
A_15_P738255	poly(A)-specific ribonuclease (deadenylation nuclease)	0	0	0	0	0	0.784628	parn	NM_201088	GO:0000166(nucleotide binding)|GO:0003676(nucleic acid binding)|GO:0003723(RNA binding)|GO:0004518(nuclease activity)|GO:0004527(exonuclease activity)|GO:0004535(poly(A)-specific ribonuclease activity)|GO:0005634(nucleus)|GO:0005737(cytoplasm)|GO:0006402(mRNA catabolic process)|GO:0016787(hydrolase activity)|GO:0046872(metal ion binding)	#N/A	#N/A	#N/A	#N/A	#N/A	0.00462216
A_15_P739471	WW domain binding protein 2	0	0	0	0	0	0.708511	wbp2	NM_199710	0	#N/A	#N/A	#N/A	#N/A	#N/A	0.00581016
A_15_P739741	ribosomal protein S3A	0	0	0	-0.592139	0	-0.621461	rps3a	NM_200059	GO:0003735(structural constituent of ribosome)|GO:0005622(intracellular)|GO:0005737(cytoplasm)|GO:0005840(ribosome)|GO:0006412(translation)|GO:0009790(embryo development)|GO:0030529(ribonucleoprotein complex)	#N/A	#N/A	#N/A	0.105645	#N/A	0.00138103
A_15_P740321	0	0	0	#N/A	#N/A	0	-0.920938	0	TC377034	0	#N/A	#N/A	#N/A	#N/A	#N/A	7.50087e-05
A_15_P740476	nucleophosmin 1a	0	0.67811	0	0	0	0.655914	npm1a	NM_199428	GO:0003676(nucleic acid binding)|GO:0005488(binding)|GO:0005730(nucleolus)|GO:0030097(hemopoiesis)	#N/A	0.000893991	#N/A	#N/A	#N/A	0.000264855
A_15_P740906	chaperonin containing TCP1, subunit 7 (eta)	0	0	0	0	0.601998	0.669246	cct7	NM_173248	GO:0000166(nucleotide binding)|GO:0005524(ATP binding)|GO:0005737(cytoplasm)|GO:0006457(protein folding)|GO:0044267(cellular protein metabolic process)|GO:0051082(unfolded protein binding)	#N/A	#N/A	#N/A	#N/A	0.000138471	0.000177863
A_15_P740976	troponin I, skeletal, fast 2a.4	0	0.681334	0	0.957804	1.36256	0.939729	tnni2a.4	NM_001009901	GO:0003674(molecular_function)|GO:0005575(cellular_component)	#N/A	0.00028122	#N/A	0.112372	4.20471e-06	3.04035e-05
A_15_P745586	zgc:85858	0	0	0	0	0	0.654295	zgc:85858	ENSDART00000056939	GO:0003674(molecular_function)|GO:0005575(cellular_component)|GO:0008150(biological_process)	#N/A	#N/A	#N/A	#N/A	#N/A	0.0075712
A_15_P745896	zgc:153288	0	0	0	0	0	0.657437	zgc:153288	NM_001077321	GO:0005488(binding)|GO:0005575(cellular_component)|GO:0008150(biological_process)	#N/A	#N/A	#N/A	#N/A	#N/A	0.0153867
A_15_P745936	heterogeneous nuclear ribonucleoprotein A0b	0	0.661581	0	0	0	0.714825	hnrnpa0b	NM_214706	GO:0000166(nucleotide binding)|GO:0003676(nucleic acid binding)|GO:0030529(ribonucleoprotein complex)	#N/A	0.000763938	#N/A	#N/A	#N/A	0.00466
A_15_P751126	proteolipid protein 1a	0	0	0	0	0	0.773756	plp1a	NM_175576	GO:0003674(molecular_function)|GO:0016021(integral to membrane)|GO:0042552(myelination)	#N/A	#N/A	#N/A	#N/A	#N/A	0.000104821
A_15_P752291	phosphodiesterase 8A	0	0	0	0	0	0.780701	pde8a	NM_001080627	GO:0000156(two-component response regulator activity)|GO:0000160(two-component signal transduction system (phosphorelay))|GO:0003824(catalytic activity)|GO:0004114(3',5'-cyclic-nucleotide phosphodiesterase activity)|GO:0004871(signal transducer activity)|GO:0006355(regulation of transcription, DNA-dependent)|GO:0007165(signal transduction)|GO:0008081(phosphoric diester hydrolase activity)|GO:0016…	#N/A	#N/A	#N/A	#N/A	#N/A	0.00474043
A_15_P753227	si:busm1-118j2.5	0	0	0.803114	0.795629	0.874325	0.861944	si:busm1-118j2.5	NM_001080093	0	#N/A	#N/A	0.0107946	0.0296111	5.41348e-06	8.4696e-05
A_15_P754891	si:dkeyp-113d7.4	0	0	0.618934	0	1.17079	0.830085	si:dkeyp-113d7.4	NM_001114342	GO:0005198(structural molecule activity)|GO:0005882(intermediate filament)|GO:0008150(biological_process)	#N/A	#N/A	0.0137799	#N/A	4.61737e-06	6.58143e-05
A_15_P760316	0	0	0	0	0	0	0.673327	0	0	0	#N/A	#N/A	#N/A	#N/A	#N/A	0.0076762
A_15_P760836	zinc finger and BTB domain containing 49	0	0	0	0	0	0.585302	zbtb49	NM_001082999	GO:0003676(nucleic acid binding)|GO:0005622(intracellular)|GO:0005634(nucleus)|GO:0008270(zinc ion binding)|GO:0046872(metal ion binding)	#N/A	#N/A	#N/A	#N/A	#N/A	0.0161505
A_15_P762391	0	0	1.01308	0	0.613034	0	1.44934	0	TC430452	0	#N/A	0.000158315	#N/A	0.0176888	#N/A	6.97971e-06
A_15_P762706	0	0	0	0	0	0	-0.612856	0	NP13316085	0	#N/A	#N/A	#N/A	#N/A	#N/A	0.00242525
A_15_P763151	0	0	0	0	0	0	0.60536	0	TC389889	0	#N/A	#N/A	#N/A	#N/A	#N/A	0.0153867
A_15_P764086	metallothionein-B-like	0	0	0	0	0	-0.598288	mtbl	NM_001201469	GO:0046872(metal ion binding)	#N/A	#N/A	#N/A	#N/A	#N/A	0.000279469
A_15_P764291	0	#N/A	#N/A	#N/A	#N/A	0	0.717171	0	0	0	#N/A	#N/A	#N/A	#N/A	#N/A	0.0394812
A_15_P765531	actin, alpha, cardiac muscle 1b	0	0	0.909281	0	2.17042	0.808834	actc1b	NM_131591	GO:0000166(nucleotide binding)|GO:0005524(ATP binding)|GO:0005737(cytoplasm)|GO:0005856(cytoskeleton)	#N/A	#N/A	0.0513937	#N/A	4.2874e-06	0.00103273
A_15_P767204	0	0	0.806491	0	0.917622	0.771432	0.90178	0	ENSDART00000115324	0	#N/A	2.54498e-05	#N/A	0.00479835	6.65989e-05	9.51632e-05
A_15_P100978	parvalbumin 7	-0.60472	-0.798648	0	0	0	0	pvalb7	NM_205574	GO:0005509(calcium ion binding)|GO:0005575(cellular_component)|GO:0046872(metal ion binding)	0.00216427	0.000111715	#N/A	#N/A	#N/A	#N/A
A_15_P102385	transmembrane protein 237a	-0.621627	-1.30532	0	0	#N/A	#N/A	tmem237a	ENSDART00000122749	GO:0060027(convergent extension involved in gastrulation)	0.00458282	3.85809e-05	#N/A	#N/A	#N/A	#N/A
A_15_P102603	ADP-ribosylation factor-like 3, like 2	-0.628125	-1.06096	#N/A	#N/A	#N/A	#N/A	arl3l2	NM_200719	GO:0000166(nucleotide binding)|GO:0005525(GTP binding)|GO:0005622(intracellular)|GO:0007264(small GTPase mediated signal transduction)	0.00388822	8.55558e-05	#N/A	#N/A	#N/A	#N/A
A_15_P102875	peripherin 2b (retinal degeneration, slow)	-1.04468	-2.21549	#N/A	#N/A	#N/A	#N/A	prph2b	NM_131567	GO:0007601(visual perception)|GO:0016020(membrane)|GO:0016021(integral to membrane)	0.0055832	4.8434e-05	#N/A	#N/A	#N/A	#N/A
A_15_P103551	G protein-coupled receptor kinase 1 b	-1.04918	-2.0461	#N/A	#N/A	#N/A	#N/A	grk1b	NM_001017711	GO:0000166(nucleotide binding)|GO:0004672(protein kinase activity)|GO:0004674(protein serine/threonine kinase activity)|GO:0004703(G-protein coupled receptor kinase activity)|GO:0004872(receptor activity)|GO:0005524(ATP binding)|GO:0005575(cellular_component)|GO:0006468(protein phosphorylation)|GO:0007165(signal transduction)|GO:0016301(kinase activity)|GO:0016310(phosphorylation)|GO:0016740(tran…	0.00183348	3.34729e-05	#N/A	#N/A	#N/A	#N/A
A_15_P103714	guanylate cyclase activator 1C	-0.801032	-1.11535	#N/A	#N/A	#N/A	#N/A	guca1c	NM_194393	GO:0005509(calcium ion binding)|GO:0008048(calcium sensitive guanylate cyclase activator activity)|GO:0030250(guanylate cyclase activator activity)	0.0055832	0.00030404	#N/A	#N/A	#N/A	#N/A
A_15_P104664	arrestin 3a, retinal (X-arrestin)	-0.881844	-2.21753	#N/A	#N/A	#N/A	#N/A	arr3a	NM_001002405	GO:0003674(molecular_function)|GO:0005575(cellular_component)|GO:0007165(signal transduction)|GO:0007601(visual perception)	0.000841309	1.43117e-06	#N/A	#N/A	#N/A	#N/A
A_15_P104674	retinol binding protein 4, like	-0.751791	-1.58772	0	0	#N/A	#N/A	rbp4l	NM_199965	GO:0005215(transporter activity)|GO:0005488(binding)|GO:0005501(retinoid binding)|GO:0006810(transport)|GO:0060041(retina development in camera-type eye)	0.000957981	3.2012e-06	#N/A	#N/A	#N/A	#N/A
A_15_P106879	arrestin 3b, retinal (X-arrestin)	-1.04821	-2.26098	#N/A	#N/A	#N/A	#N/A	arr3b	NM_200792	GO:0007165(signal transduction)	0.00179194	1.03595e-05	#N/A	#N/A	#N/A	#N/A
A_15_P107326	zgc:66286	-0.727017	0	0.815698	0	0	0	zgc:66286	NM_200516	GO:0005509(calcium ion binding)|GO:0005575(cellular_component)	0.00183348	#N/A	0.0483124	#N/A	#N/A	#N/A
A_15_P107533	phosphodiesterase 6C, cGMP-specific, cone, alpha prime	-1.13209	-2.67524	#N/A	#N/A	#N/A	#N/A	pde6c	NM_200871	GO:0003824(catalytic activity)|GO:0004114(3',5'-cyclic-nucleotide phosphodiesterase activity)|GO:0007165(signal transduction)|GO:0008081(phosphoric diester hydrolase activity)|GO:0008152(metabolic process)|GO:0016787(hydrolase activity)|GO:0045494(photoreceptor cell maintenance)|GO:0046872(metal ion binding)	0.0011783	3.25354e-06	#N/A	#N/A	#N/A	#N/A
A_15_P108757	si:rp71-17i16.4	-0.712386	-0.748524	#N/A	#N/A	#N/A	#N/A	si:rp71-17i16.4	ENSDART00000145755	0	0.00210868	0.000281046	#N/A	#N/A	#N/A	#N/A
A_15_P110192	pyrophosphatase (inorganic)	-0.67397	-1.60763	0	0	0	0	pp	NM_200733	GO:0000287(magnesium ion binding)|GO:0004427(inorganic diphosphatase activity)|GO:0005737(cytoplasm)|GO:0006796(phosphate-containing compound metabolic process)	0.00810989	3.27993e-05	#N/A	#N/A	#N/A	#N/A
A_15_P111012	opsin 1 (cone pigments), long-wave-sensitive, 2	-1.22606	-2.29984	#N/A	#N/A	#N/A	#N/A	opn1lw2	NM_001002443	GO:0004871(signal transducer activity)|GO:0004872(receptor activity)|GO:0004930(G-protein coupled receptor activity)|GO:0007165(signal transduction)|GO:0007186(G-protein coupled receptor signaling pathway)|GO:0007601(visual perception)|GO:0007602(phototransduction)|GO:0009881(photoreceptor activity)|GO:0016020(membrane)|GO:0016021(integral to membrane)|GO:0018298(protein-chromophore linkage)|GO:0…	6.64544e-05	4.80164e-07	#N/A	#N/A	#N/A	#N/A
A_15_P111532	guanine nucleotide binding protein (G protein), beta polypeptide 3b	-1.27716	-2.47693	#N/A	#N/A	#N/A	#N/A	gnb3b	NM_213202	0	6.64544e-05	9.00664e-08	#N/A	#N/A	#N/A	#N/A
A_15_P112053	retinal outer segment membrane protein 1b	-0.637188	-1.48887	#N/A	#N/A	#N/A	#N/A	rom1b	NM_201014	GO:0007601(visual perception)|GO:0016020(membrane)|GO:0016021(integral to membrane)	0.0054924	1.33928e-05	#N/A	#N/A	#N/A	#N/A
A_15_P112162	zgc:63663	0.589503	0.617118	0	0	0	0	zgc:63663	NM_200614	GO:0000166(nucleotide binding)|GO:0005524(ATP binding)|GO:0005575(cellular_component)	0.00291462	0.000408161	#N/A	#N/A	#N/A	#N/A
A_15_P112292	annexin A5b	-0.60619	0	0	0	0	0	anxa5b	NM_181757	GO:0005509(calcium ion binding)|GO:0005544(calcium-dependent phospholipid binding)|GO:0005737(cytoplasm)|GO:0050819(negative regulation of coagulation)	0.00357075	#N/A	#N/A	#N/A	#N/A	#N/A
A_15_P112868	wu:fj44c04	-0.691919	-1.6511	#N/A	#N/A	#N/A	#N/A	wu:fj44c04	EH449120	0	0.00209722	1.31556e-05	#N/A	#N/A	#N/A	#N/A
A_15_P113391	guanylyl cyclase 3	-0.679124	-1.31906	#N/A	#N/A	#N/A	#N/A	gc3	NM_131866	GO:0000166(nucleotide binding)|GO:0004383(guanylate cyclase activity)|GO:0004672(protein kinase activity)|GO:0005524(ATP binding)|GO:0005622(intracellular)|GO:0006182(cGMP biosynthetic process)|GO:0006468(protein phosphorylation)|GO:0009190(cyclic nucleotide biosynthetic process)|GO:0016772(transferase activity, transferring phosphorus-containing groups)|GO:0016829(lyase activity)|GO:0016849(phos…	0.00192971	1.92501e-05	#N/A	#N/A	#N/A	#N/A
A_15_P114328	synaptophysin b	-0.644365	-1.02877	#N/A	#N/A	0	0	sypb	NM_001030242	GO:0005215(transporter activity)|GO:0006810(transport)|GO:0008021(synaptic vesicle)|GO:0016020(membrane)|GO:0016021(integral to membrane)	0.00631615	0.000106967	#N/A	#N/A	#N/A	#N/A
A_15_P114615	guanine nucleotide binding protein (G protein), gamma transducing activity polypeptide 2a	-0.611411	-1.67912	#N/A	#N/A	#N/A	#N/A	gngt2a	ENSDART00000024136	GO:0004871(signal transducer activity)|GO:0005834(heterotrimeric G-protein complex)|GO:0005886(plasma membrane)|GO:0007165(signal transduction)|GO:0007186(G-protein coupled receptor signaling pathway)|GO:0016020(membrane)	0.000387511	3.54872e-07	#N/A	#N/A	#N/A	#N/A
A_15_P114820	recoverin	-0.645165	-1.64958	#N/A	#N/A	#N/A	#N/A	rcv1	NM_199964	GO:0005509(calcium ion binding)	0.00179194	3.32223e-06	#N/A	#N/A	#N/A	#N/A
A_15_P115516	solute carrier family 25 (mitochondrial carrier; phosphate carrier), member 3a	-0.789388	-1.83773	#N/A	#N/A	#N/A	#N/A	slc25a3a	NM_200715	GO:0006810(transport)|GO:0016020(membrane)|GO:0016021(integral to membrane)	0.00138201	4.64052e-06	#N/A	#N/A	#N/A	#N/A
A_15_P115534	retinal pigment epithelium-specific protein 65a	-0.665214	-1.13476	#N/A	#N/A	#N/A	#N/A	rpe65a	NM_200751	GO:0003674(molecular_function)|GO:0005575(cellular_component)|GO:0008150(biological_process)	0.00604822	0.000126594	#N/A	#N/A	#N/A	#N/A
A_15_P115782	PR domain containing 1a, with ZNF domain	0.807052	0	0	0	0	0	prdm1a	NM_199515	GO:0000122(negative regulation of transcription from RNA polymerase II promoter)|GO:0000578(embryonic axis specification)|GO:0003676(nucleic acid binding)|GO:0003700(sequence-specific DNA binding transcription factor activity)|GO:0005622(intracellular)|GO:0007521(muscle cell fate determination)|GO:0008270(zinc ion binding)|GO:0010629(negative regulation of gene expression)|GO:0014033(neural crest…	0.00031738	#N/A	#N/A	#N/A	#N/A	#N/A
A_15_P116896	guanine nucleotide binding protein (G protein), beta 5b	-0.88663	-1.08666	#N/A	#N/A	#N/A	#N/A	gnb5b	NM_200746	0	0.00163779	3.54306e-05	#N/A	#N/A	#N/A	#N/A
A_15_P117046	opsin 1 (cone pigments), medium-wave-sensitive, 1	-1.28614	-3.12995	#N/A	#N/A	#N/A	#N/A	opn1mw1	NM_131253	GO:0001750(photoreceptor outer segment)|GO:0004871(signal transducer activity)|GO:0004872(receptor activity)|GO:0004930(G-protein coupled receptor activity)|GO:0007165(signal transduction)|GO:0007186(G-protein coupled receptor signaling pathway)|GO:0007601(visual perception)|GO:0007602(phototransduction)|GO:0009881(photoreceptor activity)|GO:0016020(membrane)|GO:0016021(integral to membrane)|GO:0…	0.00094217	1.9707e-06	#N/A	#N/A	#N/A	#N/A
A_15_P118472	zgc:195245	-0.756692	-1.17543	#N/A	#N/A	#N/A	#N/A	zgc:195245	NM_001126422	GO:0003674(molecular_function)|GO:0005575(cellular_component)|GO:0008150(biological_process)	0.00382684	6.60703e-05	#N/A	#N/A	#N/A	#N/A
A_15_P119413	opsin 1 (cone pigments), short-wave-sensitive 2	-1.10286	-2.78326	#N/A	#N/A	#N/A	#N/A	opn1sw2	NM_131192	GO:0001750(photoreceptor outer segment)|GO:0004871(signal transducer activity)|GO:0004872(receptor activity)|GO:0004930(G-protein coupled receptor activity)|GO:0007165(signal transduction)|GO:0007186(G-protein coupled receptor signaling pathway)|GO:0007601(visual perception)|GO:0007602(phototransduction)|GO:0009881(photoreceptor activity)|GO:0016020(membrane)|GO:0016021(integral to membrane)|GO:0…	0.000174078	2.60556e-07	#N/A	#N/A	#N/A	#N/A
A_15_P121298	zgc:136220	-0.682866	-1.94686	0	0	0	0	zgc:136220	NM_001033722	GO:0003674(molecular_function)|GO:0005575(cellular_component)|GO:0008150(biological_process)	0.0034243	6.36032e-06	#N/A	#N/A	#N/A	#N/A
A_15_P121382	basic leucine zipper and W2 domains 2	-0.703607	-1.104	0	0	0	0	bzw2	NM_200918	GO:0005488(binding)|GO:0005575(cellular_component)|GO:0007275(multicellular organismal development)|GO:0007399(nervous system development)|GO:0016070(RNA metabolic process)|GO:0030154(cell differentiation)	0.000897286	1.89546e-05	#N/A	#N/A	#N/A	#N/A
A_15_P121399	guanine nucleotide binding protein (G protein), alpha transducing activity polypeptide 2	-0.943665	-2.13882	#N/A	#N/A	#N/A	#N/A	gnat2	NM_131869	GO:0000166(nucleotide binding)|GO:0001580(detection of chemical stimulus involved in sensory perception of bitter taste)|GO:0001664(G-protein coupled receptor binding)|GO:0001750(photoreceptor outer segment)|GO:0001917(photoreceptor inner segment)|GO:0003924(GTPase activity)|GO:0004871(signal transducer activity)|GO:0005525(GTP binding)|GO:0005834(heterotrimeric G-protein complex)|GO:0006184(GTP …	6.64544e-05	9.00664e-08	#N/A	#N/A	#N/A	#N/A
A_15_P131921	peripherin 2a (retinal degeneration, slow)	-0.690264	-1.0482	#N/A	#N/A	#N/A	#N/A	prph2a	NM_131566	GO:0007601(visual perception)|GO:0016020(membrane)|GO:0016021(integral to membrane)	0.00352738	9.73224e-05	#N/A	#N/A	#N/A	#N/A
A_15_P132286	parvalbumin 4	-0.753339	-0.690038	0.704554	0	0.878569	0	pvalb4	NM_212783	GO:0005509(calcium ion binding)|GO:0005575(cellular_component)	0.00127726	0.000255551	0.0115046	#N/A	#N/A	#N/A
A_15_P134731	regulator of G-protein signaling 9	-0.610278	-1.06637	#N/A	#N/A	#N/A	#N/A	rgs9	NM_001076577	GO:0004871(signal transducer activity)|GO:0005096(GTPase activator activity)|GO:0005737(cytoplasm)|GO:0005834(heterotrimeric G-protein complex)|GO:0005886(plasma membrane)|GO:0007186(G-protein coupled receptor signaling pathway)|GO:0035556(intracellular signal transduction)|GO:0038032(termination of G-protein coupled receptor signaling pathway)|GO:0043547(positive regulation of GTPase activity)	0.00227842	3.70776e-05	#N/A	#N/A	#N/A	#N/A
A_15_P140141	phosducin b	-0.836487	-1.62649	#N/A	#N/A	#N/A	#N/A	pdcb	NM_001025464	GO:0005575(cellular_component)	0.00659608	3.22689e-05	#N/A	#N/A	#N/A	#N/A
A_15_P143026	ventricular myosin heavy chain-like	0.588079	0	#N/A	#N/A	#N/A	#N/A	vmhcl	NM_001077464	GO:0000166(nucleotide binding)|GO:0003774(motor activity)|GO:0003779(actin binding)|GO:0005524(ATP binding)|GO:0008152(metabolic process)|GO:0016459(myosin complex)	0.0143753	#N/A	#N/A	#N/A	#N/A	#N/A
A_15_P147962	complexin 4a	-0.936339	-1.90724	#N/A	#N/A	#N/A	#N/A	cplx4a	NM_001077300	GO:0006836(neurotransmitter transport)|GO:0019905(syntaxin binding)|GO:0043195(terminal button)	0.00216427	3.34729e-05	#N/A	#N/A	#N/A	#N/A
A_15_P152301	synaptotagmin Va	-0.911568	-1.57363	#N/A	#N/A	#N/A	#N/A	syt5a	NM_001103137	GO:0005215(transporter activity)|GO:0006810(transport)|GO:0008021(synaptic vesicle)|GO:0016020(membrane)	0.00528043	3.54306e-05	#N/A	#N/A	#N/A	#N/A
A_15_P152596	opsin 1 (cone pigments), short-wave-sensitive 1	-1.24776	-2.6589	#N/A	#N/A	#N/A	#N/A	opn1sw1	NM_131319	GO:0004871(signal transducer activity)|GO:0004872(receptor activity)|GO:0004930(G-protein coupled receptor activity)|GO:0007165(signal transduction)|GO:0007186(G-protein coupled receptor signaling pathway)|GO:0007601(visual perception)|GO:0007602(phototransduction)|GO:0009881(photoreceptor activity)|GO:0016020(membrane)|GO:0016021(integral to membrane)|GO:0018298(protein-chromophore linkage)|GO:0…	6.64544e-05	9.00664e-08	#N/A	#N/A	#N/A	#N/A
A_15_P153071	zgc:112300	-0.838613	-1.1556	#N/A	#N/A	#N/A	#N/A	zgc:112300	NM_001030268	GO:0005509(calcium ion binding)|GO:0005575(cellular_component)	0.00399566	6.33153e-05	#N/A	#N/A	#N/A	#N/A
A_15_P164061	si:busm1-57f23.1	-0.588704	-0.781819	#N/A	#N/A	0	0	si:busm1-57f23.1	NM_001004512	GO:0004869(cysteine-type endopeptidase inhibitor activity)|GO:0010951(negative regulation of endopeptidase activity)	0.00138201	5.88219e-05	#N/A	#N/A	#N/A	#N/A
A_15_P170271	enolase 1b, (alpha)	-0.673383	-0.716305	#N/A	#N/A	0	0	eno1b	NM_200695	GO:0000015(phosphopyruvate hydratase complex)|GO:0000287(magnesium ion binding)|GO:0004634(phosphopyruvate hydratase activity)|GO:0006096(glycolysis)|GO:0016829(lyase activity)	0.00152843	0.000169515	#N/A	#N/A	#N/A	#N/A
A_15_P170311	rhodopsin	-0.924618	-2.25304	#N/A	#N/A	#N/A	#N/A	rho	NM_131084	GO:0001750(photoreceptor outer segment)|GO:0004871(signal transducer activity)|GO:0004872(receptor activity)|GO:0004930(G-protein coupled receptor activity)|GO:0007165(signal transduction)|GO:0007186(G-protein coupled receptor signaling pathway)|GO:0007601(visual perception)|GO:0007602(phototransduction)|GO:0008020(G-protein coupled photoreceptor activity)|GO:0009584(detection of visible light)|G…	0.0061345	3.34729e-05	#N/A	#N/A	#N/A	#N/A
A_15_P171951	myosin, light polypeptide 7, regulatory	0.605285	0	0	0.63038	#N/A	#N/A	myl7	NM_131329	GO:0005509(calcium ion binding)|GO:0045214(sarcomere organization)|GO:0045823(positive regulation of heart contraction)|GO:0048738(cardiac muscle tissue development)|GO:0055004(atrial cardiac myofibril development)|GO:0055005(ventricular cardiac myofibril development)|GO:0055015(ventricular cardiac muscle cell development)|GO:0060047(heart contraction)	0.0104771	#N/A	#N/A	0.0304322	#N/A	#N/A
A_15_P172846	non-metastatic cells 2a, protein (NM23B) expressed in	-0.951257	-1.88256	#N/A	#N/A	#N/A	#N/A	nme2a	NM_199970	GO:0000166(nucleotide binding)|GO:0004550(nucleoside diphosphate kinase activity)|GO:0005524(ATP binding)|GO:0006165(nucleoside diphosphate phosphorylation)|GO:0006183(GTP biosynthetic process)|GO:0006228(UTP biosynthetic process)|GO:0006241(CTP biosynthetic process)|GO:0016301(kinase activity)|GO:0016310(phosphorylation)|GO:0016740(transferase activity)	0.00152843	1.31556e-05	#N/A	#N/A	#N/A	#N/A
A_15_P173131	matrilin 1	-0.665505	0	#N/A	#N/A	#N/A	#N/A	matn1	NM_001099740	GO:0005509(calcium ion binding)	0.000854336	#N/A	#N/A	#N/A	#N/A	#N/A
A_15_P176401	zgc:56085	-0.628841	-1.43855	#N/A	#N/A	#N/A	#N/A	zgc:56085	NM_199816	GO:0003824(catalytic activity)|GO:0005575(cellular_component)|GO:0016301(kinase activity)|GO:0016310(phosphorylation)|GO:0016740(transferase activity)|GO:0016772(transferase activity, transferring phosphorus-containing groups)	0.000897286	3.05408e-06	#N/A	#N/A	#N/A	#N/A
A_15_P177966	zgc:158506	-0.639539	0	#N/A	#N/A	0	0	zgc:158506	BC129257	GO:0003674(molecular_function)|GO:0005575(cellular_component)|GO:0008150(biological_process)	0.0278632	#N/A	#N/A	#N/A	#N/A	#N/A
A_15_P178241	guanine nucleotide binding protein (G protein), gamma transducing activity polypeptide 2b	-1.13587	-2.74177	#N/A	#N/A	#N/A	#N/A	gngt2b	NM_001204332	0	0.00031738	5.73457e-07	#N/A	#N/A	#N/A	#N/A
A_15_P178891	myosin, heavy chain b	-0.608596	-0.923041	0	0	#N/A	#N/A	myhb	BC150415	0	0.00810989	0.000293076	#N/A	#N/A	#N/A	#N/A
A_15_P181986	si:ch211-81a5.8	-0.678102	-1.26353	#N/A	#N/A	#N/A	#N/A	si:ch211-81a5.8	NM_001044935	GO:0006836(neurotransmitter transport)|GO:0019905(syntaxin binding)	0.00461283	6.6949e-05	#N/A	#N/A	#N/A	#N/A
A_15_P186131	phosphodiesterase 6H, cGMP-specific, cone, gamma	-0.987912	-2.26306	#N/A	#N/A	#N/A	#N/A	pde6h	CK126531	GO:0004114(3',5'-cyclic-nucleotide phosphodiesterase activity)|GO:0005575(cellular_component)|GO:0007601(visual perception)|GO:0008152(metabolic process)|GO:0030553(cGMP binding)	0.000187175	4.36528e-07	#N/A	#N/A	#N/A	#N/A
A_15_P191146	zgc:195063	-0.604184	-1.41703	#N/A	#N/A	#N/A	#N/A	zgc:195063	NM_001128694	GO:0005575(cellular_component)|GO:0008150(biological_process)	0.026509	0.000189304	#N/A	#N/A	#N/A	#N/A
A_15_P193916	G-protein-coupled receptor kinase 7a	-0.835287	-1.5058	#N/A	#N/A	#N/A	#N/A	grk7a	NM_001031841	GO:0000166(nucleotide binding)|GO:0004672(protein kinase activity)|GO:0004674(protein serine/threonine kinase activity)|GO:0004703(G-protein coupled receptor kinase activity)|GO:0005524(ATP binding)|GO:0006468(protein phosphorylation)|GO:0007165(signal transduction)|GO:0007601(visual perception)|GO:0007603(phototransduction, visible light)|GO:0009881(photoreceptor activity)|GO:0016020(membrane)|G…	0.0011783	4.17924e-06	#N/A	#N/A	#N/A	#N/A
A_15_P195501	zgc:73075	-0.916696	-1.86714	#N/A	#N/A	#N/A	#N/A	zgc:73075	NM_200825	GO:0005509(calcium ion binding)|GO:0005575(cellular_component)	0.000828219	3.05408e-06	#N/A	#N/A	#N/A	#N/A
A_15_P198956	si:ch211-119o8.7	-0.865182	-1.97669	#N/A	#N/A	#N/A	#N/A	si:ch211-119o8.7	NM_001114899	GO:0005215(transporter activity)|GO:0005488(binding)|GO:0006810(transport)|GO:0008289(lipid binding)	0.0201485	0.000147288	#N/A	#N/A	#N/A	#N/A
A_15_P205466	guanine nucleotide binding protein (G protein), alpha transducing activity polypeptide 1	-0.84112	-1.66314	#N/A	#N/A	0	0	gnat1	NM_131868	GO:0000166(nucleotide binding)|GO:0001580(detection of chemical stimulus involved in sensory perception of bitter taste)|GO:0001664(G-protein coupled receptor binding)|GO:0001750(photoreceptor outer segment)|GO:0001917(photoreceptor inner segment)|GO:0003924(GTPase activity)|GO:0004871(signal transducer activity)|GO:0005525(GTP binding)|GO:0005834(heterotrimeric G-protein complex)|GO:0006184(GTP …	0.00224857	2.21481e-05	#N/A	#N/A	#N/A	#N/A
A_15_P207221	guanylate kinase 1	-0.652397	-1.3245	#N/A	#N/A	#N/A	#N/A	guk1	NM_200724	GO:0004385(guanylate kinase activity)|GO:0006163(purine nucleotide metabolic process)|GO:0016301(kinase activity)|GO:0016310(phosphorylation)|GO:0046939(nucleotide phosphorylation)	0.00298472	1.97727e-05	#N/A	#N/A	#N/A	#N/A
A_15_P238696	vesicle-associated membrane protein 1	-0.74093	-0.80695	0	0	0	0	vamp1	NM_213398	GO:0003674(molecular_function)|GO:0016021(integral to membrane)|GO:0016192(vesicle-mediated transport)	0.00217089	0.000257893	#N/A	#N/A	#N/A	#N/A
A_15_P259396	glutamate-ammonia ligase (glutamine synthase) a	-0.644172	0	0	0	0	0	glula	NM_181559	GO:0000166(nucleotide binding)|GO:0003824(catalytic activity)|GO:0004356(glutamate-ammonia ligase activity)|GO:0005524(ATP binding)|GO:0006542(glutamine biosynthetic process)|GO:0006807(nitrogen compound metabolic process)|GO:0016874(ligase activity)	0.000160984	#N/A	#N/A	#N/A	#N/A	#N/A
A_15_P261901	0	-0.727326	-0.907331	#N/A	#N/A	#N/A	#N/A	0	ENSDART00000122297	0	0.0268716	0.00307669	#N/A	#N/A	#N/A	#N/A
A_15_P262196	myosin, light chain 10, regulatory	-0.786071	0	0	0	0	0	myl10	NM_001017871	GO:0005509(calcium ion binding)	0.000174078	#N/A	#N/A	#N/A	#N/A	#N/A
A_15_P278491	retinal outer segment membrane protein 1a	-0.702478	-1.6705	#N/A	#N/A	#N/A	#N/A	rom1a	NM_200794	GO:0007601(visual perception)|GO:0016020(membrane)|GO:0016021(integral to membrane)	0.00422577	2.54498e-05	#N/A	#N/A	#N/A	#N/A
A_15_P289391	uncharacterized LOC793689	-0.739096	-1.69894	#N/A	#N/A	#N/A	#N/A	LOC793689	ENSDART00000134017	0	0.00383895	2.23361e-05	#N/A	#N/A	#N/A	#N/A
A_15_P297921	0	-0.844948	-1.42782	#N/A	#N/A	#N/A	#N/A	0	TC383973	0	0.00452464	0.000101832	#N/A	#N/A	#N/A	#N/A
A_15_P392205	parvalbumin 6	-0.657438	-1.02901	#N/A	#N/A	0	0	pvalb6	NM_205573	GO:0005509(calcium ion binding)|GO:0005575(cellular_component)	0.000482656	7.52664e-06	#N/A	#N/A	#N/A	#N/A
A_15_P393100	S-antigen; retina and pineal gland (arrestin) b	-0.640242	-1.74639	#N/A	#N/A	#N/A	#N/A	sagb	NM_001033749	GO:0003674(molecular_function)|GO:0005575(cellular_component)|GO:0007165(signal transduction)	0.00652903	2.67694e-05	#N/A	#N/A	#N/A	#N/A
A_15_P401105	zgc:158677	-0.818476	-1.66292	#N/A	#N/A	#N/A	#N/A	zgc:158677	NM_001082995	GO:0005215(transporter activity)|GO:0006810(transport)|GO:0016020(membrane)|GO:0016021(integral to membrane)|GO:0022857(transmembrane transporter activity)|GO:0055085(transmembrane transport)	0.00148495	9.92621e-06	#N/A	#N/A	#N/A	#N/A
A_15_P422030	guanine nucleotide binding protein (G protein), gamma transducing activity polypeptide 1	-0.997447	-2.24986	#N/A	#N/A	#N/A	#N/A	gngt1	NM_199967	GO:0004871(signal transducer activity)|GO:0005834(heterotrimeric G-protein complex)|GO:0005886(plasma membrane)|GO:0007165(signal transduction)|GO:0007186(G-protein coupled receptor signaling pathway)|GO:0016020(membrane)	0.000160984	3.52021e-07	#N/A	#N/A	#N/A	#N/A
A_15_P445980	Kv channel interacting protein 3, calsenilin, like	-0.59578	-0.62342	#N/A	#N/A	#N/A	#N/A	kcnip3l	NM_200819	GO:0005509(calcium ion binding)	0.00385413	0.00063273	#N/A	#N/A	#N/A	#N/A
A_15_P543102	0	0.84248	0	0.847086	0	0	0	0	TC387775	GO:0001533(cornified envelope)|GO:0005200(structural constituent of cytoskeleton)|GO:0005739(mitochondrion)|GO:0005882(intermediate filament)|GO:0005912(adherens junction)|GO:0005913(cell-cell adherens junction)|GO:0005916(fascia adherens)|GO:0008544(epidermis development)|GO:0016323(basolateral plasma membrane)|GO:0018149(peptide cross-linking)|GO:0030057(desmosome)|GO:0030216(keratinocyte diffe…	0.00180576	#N/A	0.00307562	#N/A	#N/A	#N/A
A_15_P544897	opsin 1 (cone pigments), medium-wave-sensitive, 2	-0.895141	-1.27544	#N/A	#N/A	#N/A	#N/A	opn1mw2	NM_182891	GO:0004871(signal transducer activity)|GO:0004872(receptor activity)|GO:0004930(G-protein coupled receptor activity)|GO:0007165(signal transduction)|GO:0007186(G-protein coupled receptor signaling pathway)|GO:0007601(visual perception)|GO:0007602(phototransduction)|GO:0009881(photoreceptor activity)|GO:0016020(membrane)|GO:0016021(integral to membrane)|GO:0018298(protein-chromophore linkage)|GO:0…	0.00457699	3.34792e-05	#N/A	#N/A	#N/A	#N/A
A_15_P548197	0	-0.805923	-1.91619	#N/A	#N/A	#N/A	#N/A	0	CK353663	0	0.00380359	1.90995e-05	#N/A	#N/A	#N/A	#N/A
A_15_P596662	wu:fb71f10	-0.712196	-1.34375	0	0	0	0	wu:fb71f10	DT862551	0	0.00180576	1.97727e-05	#N/A	#N/A	#N/A	#N/A
A_15_P621401	phosphodiesterase 6H, cGMP-specific, cone, gamma	-0.967622	-2.27975	#N/A	#N/A	#N/A	#N/A	pde6h	NM_200785	GO:0004114(3',5'-cyclic-nucleotide phosphodiesterase activity)|GO:0005575(cellular_component)|GO:0007601(visual perception)|GO:0008152(metabolic process)|GO:0030553(cGMP binding)	0.000217647	3.52021e-07	#N/A	#N/A	#N/A	#N/A
A_15_P628921	cardiac myosin light chain-1	0.609682	0	0	0.689442	#N/A	#N/A	cmlc1	NM_131692	GO:0003007(heart morphogenesis)|GO:0005509(calcium ion binding)|GO:0045214(sarcomere organization)|GO:0048738(cardiac muscle tissue development)|GO:0055005(ventricular cardiac myofibril development)|GO:0055015(ventricular cardiac muscle cell development)|GO:0060047(heart contraction)	#N/A	#N/A	#N/A	0.0120108	#N/A	#N/A
A_15_P657953	zgc:174162	-0.620802	0	0	0	0	0	zgc:174162	BC153506	GO:0005575(cellular_component)|GO:0006629(lipid metabolic process)|GO:0016787(hydrolase activity)|GO:0016788(hydrolase activity, acting on ester bonds)	0.00349317	#N/A	#N/A	#N/A	#N/A	#N/A
A_15_P675866	0	-0.854358	-1.31563	#N/A	#N/A	#N/A	#N/A	0	TC387531	0	0.00180576	4.82533e-05	#N/A	#N/A	#N/A	#N/A
A_15_P684383	0	-0.64697	-1.36208	#N/A	#N/A	#N/A	#N/A	0	TC373400	0	0.00370382	3.05713e-05	#N/A	#N/A	#N/A	#N/A
A_15_P686756	0	-0.899503	-0.807012	0	0	0	0	0	ENSDART00000135295	0	0.000841309	0.000168217	#N/A	#N/A	#N/A	#N/A
A_15_P749231	ependymin	-0.627619	-0.685098	#N/A	#N/A	#N/A	#N/A	epd	NM_131005	GO:0005509(calcium ion binding)|GO:0005576(extracellular region)|GO:0007160(cell-matrix adhesion)	0.00179194	0.000158325	#N/A	#N/A	#N/A	#N/A
A_15_P757496	rhodopsin	-0.986836	-2.53103	#N/A	#N/A	#N/A	#N/A	rho	BC045288	GO:0001750(photoreceptor outer segment)|GO:0004871(signal transducer activity)|GO:0004872(receptor activity)|GO:0004930(G-protein coupled receptor activity)|GO:0007165(signal transduction)|GO:0007186(G-protein coupled receptor signaling pathway)|GO:0007601(visual perception)|GO:0007602(phototransduction)|GO:0008020(G-protein coupled photoreceptor activity)|GO:0009584(detection of visible light)|G…	0.00209722	5.48907e-06	#N/A	#N/A	#N/A	#N/A
A_15_P100081	scinderin like a	0	-0.694672	#N/A	#N/A	0	0	scinla	NM_178131	GO:0001654(eye development)|GO:0003779(actin binding)|GO:0007417(central nervous system development)|GO:0007420(brain development)|GO:0009953(dorsal/ventral pattern formation)	#N/A	1.58636e-05	#N/A	#N/A	#N/A	#N/A
A_15_P100312	crystallin, gamma S1	0	-0.625081	#N/A	#N/A	#N/A	#N/A	crygs1	NM_001013276	GO:0003674(molecular_function)|GO:0005575(cellular_component)|GO:0008150(biological_process)	#N/A	0.000118343	#N/A	#N/A	#N/A	#N/A
A_15_P100348	sparc/osteonectin, cwcv and kazal-like domains proteoglycan (testican) 3	0	-0.588871	0	0	0	0	spock3	ENSDART00000078295	GO:0005509(calcium ion binding)|GO:0005578(proteinaceous extracellular matrix)|GO:0007165(signal transduction)	#N/A	0.00242998	#N/A	#N/A	#N/A	#N/A
A_15_P100436	NUF2, NDC80 kinetochore complex component, homolog	0	0.617209	#N/A	#N/A	0	0	nuf2	NM_200310	GO:0000775(chromosome, centromeric region)|GO:0000776(kinetochore)|GO:0000777(condensed chromosome kinetochore)|GO:0005634(nucleus)|GO:0005694(chromosome)|GO:0007049(cell cycle)|GO:0007067(mitosis)|GO:0007507(heart development)|GO:0031262(Ndc80 complex)|GO:0051301(cell division)	#N/A	0.00037943	#N/A	#N/A	#N/A	#N/A
A_15_P100480	zgc:85936	0	0.689509	0	0	0	0	zgc:85936	NM_214744	GO:0003674(molecular_function)|GO:0005635(nuclear envelope)|GO:0008150(biological_process)	#N/A	1.75584e-05	#N/A	#N/A	#N/A	#N/A
A_15_P101338	cellular retinoic acid binding protein 1b	0	0.653286	0	0	0	0	crabp1b	NM_001001842	GO:0005215(transporter activity)|GO:0005488(binding)|GO:0006810(transport)|GO:0008289(lipid binding)	#N/A	0.00915699	#N/A	#N/A	#N/A	#N/A
A_15_P101733	SH3 domain binding glutamic acid-rich protein like 2	0	-0.634576	#N/A	#N/A	0	0	sh3bgrl2	NM_001002197	GO:0005634(nucleus)|GO:0008150(biological_process)|GO:0017124(SH3 domain binding)	#N/A	0.000473979	#N/A	#N/A	#N/A	#N/A
A_15_P102046	solute carrier family 2 (facilitated glucose transporter), member 3	0	-0.738512	0	0	0	0	slc2a3	NM_001002643	GO:0005215(transporter activity)|GO:0006810(transport)|GO:0016020(membrane)|GO:0016021(integral to membrane)|GO:0022857(transmembrane transporter activity)|GO:0022891(substrate-specific transmembrane transporter activity)|GO:0055085(transmembrane transport)	#N/A	0.000809197	#N/A	#N/A	#N/A	#N/A
A_15_P102181	Purkinje cell protein 4a	0	-0.619722	0	0	0	0	pcp4a	NM_001166122	0	#N/A	0.00179675	#N/A	#N/A	#N/A	#N/A
A_15_P102261	neurocalcin delta b	0	-0.871342	#N/A	#N/A	0	0	ncaldb	NM_001003776	GO:0005509(calcium ion binding)|GO:0005575(cellular_component)	#N/A	0.000517706	#N/A	#N/A	#N/A	#N/A
A_15_P102310	3-hydroxy-3-methylglutaryl-Coenzyme A synthase 1 (soluble)	0	-0.607378	0	-0.750242	0	0	hmgcs1	NM_201085	GO:0003824(catalytic activity)|GO:0004421(hydroxymethylglutaryl-CoA synthase activity)|GO:0005575(cellular_component)|GO:0008152(metabolic process)|GO:0008299(isoprenoid biosynthetic process)	#N/A	2.53864e-05	#N/A	0.0107864	#N/A	#N/A
A_15_P102356	eph receptor B2b	0	0.60647	0	0	0	0	ephb2b	NM_001033094	GO:0005003(ephrin receptor activity)|GO:0005524(ATP binding)|GO:0006468(protein phosphorylation)|GO:0007169(transmembrane receptor protein tyrosine kinase signaling pathway)|GO:0016020(membrane)|GO:0016021(integral to membrane)|GO:0048013(ephrin receptor signaling pathway)	#N/A	0.000292394	#N/A	#N/A	#N/A	#N/A
A_15_P102470	cytochrome c oxidase subunit IV isoform 2	0	-0.72699	#N/A	#N/A	0	0	cox4i2	NM_200803	GO:0004129(cytochrome-c oxidase activity)|GO:0005575(cellular_component)|GO:0015992(proton transport)|GO:0034220(ion transmembrane transport)|GO:0055114(oxidation-reduction process)	#N/A	4.36273e-05	#N/A	#N/A	#N/A	#N/A
A_15_P102802	synaptotagmin Ia	0	-0.685999	0	0	0	0	syt1a	NM_001002463	GO:0005215(transporter activity)|GO:0006810(transport)|GO:0008021(synaptic vesicle)|GO:0016020(membrane)	#N/A	1.54229e-05	#N/A	#N/A	#N/A	#N/A
A_15_P102910	peter pan homolog (Drosophila)	0	0.631136	0	0	0	0	ppan	NM_201463	0	#N/A	4.8434e-05	#N/A	#N/A	#N/A	#N/A
A_15_P103204	GCN1 general control of amino-acid synthesis 1-like 1 (yeast)	0	0.591387	0	0	0	0	gcn1l1	BC168513	GO:0005488(binding)	#N/A	0.000121901	#N/A	#N/A	#N/A	#N/A
A_15_P103348	nucleolar and spindle associated protein 1	0	0.612492	#N/A	#N/A	0	0	nusap1	NM_001145694	GO:0001755(neural crest cell migration)|GO:0003677(DNA binding)|GO:0005634(nucleus)|GO:0005730(nucleolus)|GO:0005737(cytoplasm)|GO:0005819(spindle)|GO:0005856(cytoskeleton)|GO:0005874(microtubule)|GO:0005876(spindle microtubule)|GO:0007049(cell cycle)|GO:0007067(mitosis)|GO:0008017(microtubule binding)|GO:0051301(cell division)	#N/A	0.0136753	#N/A	#N/A	#N/A	#N/A
A_15_P103594	milk fat globule-EGF factor 8 protein a	0	-0.639823	0	0	0	0	mfge8a	NM_001044776	GO:0005509(calcium ion binding)|GO:0005575(cellular_component)|GO:0007155(cell adhesion)	#N/A	3.83949e-05	#N/A	#N/A	#N/A	#N/A
A_15_P103790	oxytocin-like	0	-0.78133	#N/A	#N/A	#N/A	#N/A	oxtl	NM_178291	GO:0005185(neurohypophyseal hormone activity)|GO:0005576(extracellular region)|GO:0050801(ion homeostasis)	#N/A	0.000761877	#N/A	#N/A	#N/A	#N/A
A_15_P103916	0	0	-0.700301	#N/A	#N/A	0	0	0	ENSDART00000125349	0	#N/A	0.000297288	#N/A	#N/A	#N/A	#N/A
A_15_P104052	RAR-related orphan receptor A, paralog b	0	-0.630045	0	0	0	0	rorab	NM_201067	GO:0003677(DNA binding)|GO:0003700(sequence-specific DNA binding transcription factor activity)|GO:0003707(steroid hormone receptor activity)|GO:0004872(receptor activity)|GO:0004879(ligand-activated sequence-specific DNA binding RNA polymerase II transcription factor activity)|GO:0005634(nucleus)|GO:0006351(transcription, DNA-dependent)|GO:0006355(regulation of transcription, DNA-dependent)|GO:0…	#N/A	0.00184535	#N/A	#N/A	#N/A	#N/A
A_15_P104242	lin-7 homolog A (C. elegans)	0	-0.694013	#N/A	#N/A	0	0	lin7a	NM_200709	0	#N/A	0.000115255	#N/A	#N/A	#N/A	#N/A
A_15_P104995	cyclic nucleotide-gated channel rod photoreceptor subunit alpha-like	0	-0.73001	#N/A	#N/A	#N/A	#N/A	LOC572249	ENSDART00000017375	0	#N/A	0.000159083	#N/A	#N/A	#N/A	#N/A
A_15_P104996	troponin I, skeletal, fast 2b.2	0	0.868959	0	0	#N/A	#N/A	tnni2b.2	NM_001003423	GO:0003674(molecular_function)|GO:0005575(cellular_component)	#N/A	8.24003e-05	#N/A	#N/A	#N/A	#N/A
A_15_P105247	metallothionein 2	0	-0.723822	0	0	0	0	mt2	NM_001131053	GO:0010038(response to metal ion)|GO:0010043(response to zinc ion)|GO:0046686(response to cadmium ion)|GO:0046688(response to copper ion)|GO:0046872(metal ion binding)|GO:0051597(response to methylmercury)	#N/A	0.000115513	#N/A	#N/A	#N/A	#N/A
A_15_P105329	glycine receptor, beta b	0	-0.658381	0	0	0	0	glrbb	NM_001003587	GO:0004872(receptor activity)|GO:0005216(ion channel activity)|GO:0005230(extracellular ligand-gated ion channel activity)|GO:0006810(transport)|GO:0006811(ion transport)|GO:0006821(chloride transport)|GO:0016020(membrane)|GO:0016021(integral to membrane)|GO:0016934(extracellular-glycine-gated chloride channel activity)|GO:0034220(ion transmembrane transport)|GO:0034613(cellular protein localizat…	#N/A	0.000191831	#N/A	#N/A	#N/A	#N/A
A_15_P105358	calcium/calmodulin-dependent protein kinase II inhibitor 2	0	-0.806618	#N/A	#N/A	#N/A	#N/A	camk2n2	NM_001002642	GO:0001933(negative regulation of protein phosphorylation)|GO:0005575(cellular_component)|GO:0006469(negative regulation of protein kinase activity)|GO:0019901(protein kinase binding)	#N/A	0.000107421	#N/A	#N/A	#N/A	#N/A
A_15_P105408	crystallin, gamma M5	0	0.654368	#N/A	#N/A	#N/A	#N/A	crygm5	NM_001007058	GO:0003674(molecular_function)|GO:0005575(cellular_component)|GO:0008150(biological_process)	#N/A	0.000167133	#N/A	#N/A	#N/A	#N/A
A_15_P105440	transmembrane protein 237a	0	-0.921379	#N/A	#N/A	#N/A	#N/A	tmem237a	ENSDART00000131824	GO:0060027(convergent extension involved in gastrulation)	#N/A	0.000100309	#N/A	#N/A	#N/A	#N/A
A_15_P105484	FK506 binding protein 1Ab	0	0.779572	#N/A	#N/A	#N/A	#N/A	fkbp1ab	NM_001005594	GO:0000413(protein peptidyl-prolyl isomerization)|GO:0003755(peptidyl-prolyl cis-trans isomerase activity)|GO:0005528(FK506 binding)|GO:0006457(protein folding)|GO:0016853(isomerase activity)|GO:0033017(sarcoplasmic reticulum membrane)	#N/A	9.94771e-05	#N/A	#N/A	#N/A	#N/A
A_15_P105587	prominin 1 b	0	-1.06134	#N/A	#N/A	#N/A	#N/A	prom1b	NM_198071	GO:0016021(integral to membrane)	#N/A	3.2012e-06	#N/A	#N/A	#N/A	#N/A
A_15_P105699	ATPase, H+ transporting, lysosomal, V1 subunit C, isoform 1b	0	-0.679766	0	0	0	0	atp6v1c1b	NM_001005772	GO:0006810(transport)|GO:0006811(ion transport)|GO:0008152(metabolic process)|GO:0015991(ATP hydrolysis coupled proton transport)|GO:0015992(proton transport)|GO:0016820(hydrolase activity, acting on acid anhydrides, catalyzing transmembrane movement of substances)|GO:0033180(proton-transporting V-type ATPase, V1 domain)	#N/A	3.22689e-05	#N/A	#N/A	#N/A	#N/A
A_15_P106046	insulinoma-associated 1a	0	0.735345	0	0	0	0	insm1a	NM_205644	GO:0003676(nucleic acid binding)|GO:0005622(intracellular)|GO:0008270(zinc ion binding)	#N/A	2.14017e-05	#N/A	#N/A	#N/A	#N/A
A_15_P106696	parvalbumin 1	0	1.01674	0	0	0	0	pvalb1	NM_205572	GO:0005509(calcium ion binding)|GO:0005575(cellular_component)	#N/A	9.45181e-05	#N/A	#N/A	#N/A	#N/A
A_15_P106789	baculoviral IAP repeat-containing 5a	0	0.688243	0	0	0	0	birc5a	NM_194397	GO:0001525(angiogenesis)|GO:0001570(vasculogenesis)|GO:0005622(intracellular)|GO:0007507(heart development)|GO:0022008(neurogenesis)|GO:0043066(negative regulation of apoptotic process)|GO:0045766(positive regulation of angiogenesis)|GO:0048514(blood vessel morphogenesis)	#N/A	0.000167593	#N/A	#N/A	#N/A	#N/A
A_15_P106965	kinesin family member 11	0	0.691749	0	0	0	0	kif11	NM_173261	GO:0000166(nucleotide binding)|GO:0003777(microtubule motor activity)|GO:0005524(ATP binding)|GO:0005874(microtubule)|GO:0007018(microtubule-based movement)|GO:0008152(metabolic process)	#N/A	4.8434e-05	#N/A	#N/A	#N/A	#N/A
A_15_P106989	crystallin, gamma M2d6	0	-0.619895	#N/A	#N/A	#N/A	#N/A	crygm2d6	NM_001002138	GO:0005575(cellular_component)	#N/A	0.000141155	#N/A	#N/A	#N/A	#N/A
A_15_P107505	glial fibrillary acidic protein	0	0.649129	0.620498	0	0	0	gfap	NM_131373	GO:0005198(structural molecule activity)|GO:0005737(cytoplasm)|GO:0005856(cytoskeleton)|GO:0005882(intermediate filament)|GO:0045098(type III intermediate filament)	#N/A	0.00023483	0.0184909	#N/A	#N/A	#N/A
A_15_P108097	retinal G protein coupled receptor a	0	-0.643275	#N/A	#N/A	#N/A	#N/A	rgra	NM_001017877	GO:0004930(G-protein coupled receptor activity)|GO:0007186(G-protein coupled receptor signaling pathway)|GO:0007601(visual perception)|GO:0007602(phototransduction)|GO:0016021(integral to membrane)	#N/A	0.000117513	#N/A	#N/A	#N/A	#N/A
A_15_P108673	ATPase family, AAA domain containing 3B	0	0.607114	0	0	0	0	atad3b	NM_205703	GO:0000166(nucleotide binding)|GO:0005524(ATP binding)|GO:0008152(metabolic process)|GO:0017111(nucleoside-triphosphatase activity)	#N/A	0.0055742	#N/A	#N/A	#N/A	#N/A
A_15_P108692	CaM kinase-like vesicle-associated b	0	-0.80819	0	0	0	0	camkvb	NM_200450	GO:0004672(protein kinase activity)|GO:0005524(ATP binding)|GO:0006468(protein phosphorylation)|GO:0016020(membrane)|GO:0016772(transferase activity, transferring phosphorus-containing groups)|GO:0030659(cytoplasmic vesicle membrane)|GO:0031410(cytoplasmic vesicle)	#N/A	1.67395e-05	#N/A	#N/A	#N/A	#N/A
A_15_P108853	dual specificity phosphatase 2	0	-0.633967	#N/A	#N/A	#N/A	#N/A	dusp2	NM_001003451	GO:0000188(inactivation of MAPK activity)|GO:0001706(endoderm formation)|GO:0004721(phosphoprotein phosphatase activity)|GO:0004725(protein tyrosine phosphatase activity)|GO:0005654(nucleoplasm)|GO:0006470(protein dephosphorylation)|GO:0008138(protein tyrosine/serine/threonine phosphatase activity)|GO:0016311(dephosphorylation)|GO:0016787(hydrolase activity)|GO:0016791(phosphatase activity)|GO:00…	#N/A	0.000174685	#N/A	#N/A	#N/A	#N/A
A_15_P108922	glutamic-oxaloacetic transaminase 2a, mitochondrial (aspartate aminotransferase 2)	0	-0.632853	0	0	0	0	got2a	NM_213379	GO:0003824(catalytic activity)|GO:0004069(L-aspartate:2-oxoglutarate aminotransferase activity)|GO:0006520(cellular amino acid metabolic process)|GO:0008483(transaminase activity)|GO:0009058(biosynthetic process)|GO:0016740(transferase activity)|GO:0016769(transferase activity, transferring nitrogenous groups)|GO:0030170(pyridoxal phosphate binding)|GO:0080130(L-phenylalanine:2-oxoglutarate amino…	#N/A	0.000231552	#N/A	#N/A	#N/A	#N/A
A_15_P108929	4-aminobutyrate aminotransferase	0	-0.78051	0	0	0	0	abat	NM_201498	GO:0003824(catalytic activity)|GO:0003867(4-aminobutyrate transaminase activity)|GO:0008483(transaminase activity)|GO:0009448(gamma-aminobutyric acid metabolic process)|GO:0016740(transferase activity)|GO:0030170(pyridoxal phosphate binding)	#N/A	0.000288893	#N/A	#N/A	#N/A	#N/A
A_15_P109335	zgc:103625	0	-0.886706	#N/A	#N/A	#N/A	#N/A	zgc:103625	NM_001004669	GO:0003674(molecular_function)|GO:0005575(cellular_component)|GO:0008150(biological_process)	#N/A	7.1562e-05	#N/A	#N/A	#N/A	#N/A
A_15_P109397	gamma-aminobutyric acid (GABA) A receptor, alpha 6a	0	-1.01798	#N/A	#N/A	#N/A	#N/A	gabra6a	NM_200731	GO:0004872(receptor activity)|GO:0004890(GABA-A receptor activity)|GO:0005216(ion channel activity)|GO:0005230(extracellular ligand-gated ion channel activity)|GO:0005886(plasma membrane)|GO:0006810(transport)|GO:0006811(ion transport)|GO:0007165(signal transduction)|GO:0016020(membrane)|GO:0016021(integral to membrane)|GO:0030054(cell junction)|GO:0034220(ion transmembrane transport)|GO:0045202(…	#N/A	2.57052e-05	#N/A	#N/A	#N/A	#N/A
A_15_P109699	discs, large (Drosophila) homolog-associated protein 5	0	0.643554	#N/A	#N/A	0	0	dlgap5	NM_001004592	GO:0007267(cell-cell signaling)	#N/A	0.000173204	#N/A	#N/A	#N/A	#N/A
A_15_P110249	glyceraldehyde-3-phosphate dehydrogenase, spermatogenic	0	-0.62342	0	0	0.839827	0	gapdhs	NM_213094	GO:0000166(nucleotide binding)|GO:0004365(glyceraldehyde-3-phosphate dehydrogenase (NAD+) (phosphorylating) activity)|GO:0005737(cytoplasm)|GO:0006006(glucose metabolic process)|GO:0006096(glycolysis)|GO:0016491(oxidoreductase activity)|GO:0016620(oxidoreductase activity, acting on the aldehyde or oxo group of donors, NAD or NADP as acceptor)|GO:0050661(NADP binding)|GO:0051287(NAD binding)|GO:00…	#N/A	0.000790903	#N/A	#N/A	0.00010149	#N/A
A_15_P110290	nuclear receptor subfamily 1, group d, member 1	0	-0.717356	#N/A	#N/A	0	0	nr1d1	NM_205729	GO:0001078(RNA polymerase II core promoter proximal region sequence-specific DNA binding transcription factor activity involved in negative regulation of transcription)|GO:0003677(DNA binding)|GO:0003700(sequence-specific DNA binding transcription factor activity)|GO:0003707(steroid hormone receptor activity)|GO:0004872(receptor activity)|GO:0004887(thyroid hormone receptor activity)|GO:0005634(n…	#N/A	0.000190632	#N/A	#N/A	#N/A	#N/A
A_15_P110860	zgc:92375	0	-0.650853	#N/A	#N/A	#N/A	#N/A	zgc:92375	NM_001004112	GO:0005575(cellular_component)|GO:0008270(zinc ion binding)|GO:0046872(metal ion binding)	#N/A	0.000118991	#N/A	#N/A	#N/A	#N/A
A_15_P111365	cellular retinoic acid binding protein 2, a	0	0.684142	0	0	0	0	crabp2a	NM_182859	GO:0005215(transporter activity)|GO:0005488(binding)|GO:0006810(transport)|GO:0008289(lipid binding)	#N/A	3.09195e-05	#N/A	#N/A	#N/A	#N/A
A_15_P111466	zgc:112365	0	0.590422	0	0	0	0	zgc:112365	NM_001020691	GO:0016491(oxidoreductase activity)|GO:0016706(oxidoreductase activity, acting on paired donors, with incorporation or reduction of molecular oxygen, 2-oxoglutarate as one donor, and incorporation of one atom each of oxygen into both donors)|GO:0055114(oxidation-reduction process)	#N/A	0.000126908	#N/A	#N/A	#N/A	#N/A
A_15_P111540	0	0	-0.700349	0	-0.816573	0	0	0	ENSDART00000137147	0	#N/A	0.000126214	#N/A	0.010084	#N/A	#N/A
A_15_P111650	nucleoporin 205	0	0.654404	0	0	0	0	nup205	NM_001003859	0	#N/A	0.00560705	#N/A	#N/A	#N/A	#N/A
A_15_P111662	homeo box B5a	0	0.847227	0	0	0	0	hoxb5a	NM_131101	GO:0001708(cell fate specification)|GO:0003677(DNA binding)|GO:0003700(sequence-specific DNA binding transcription factor activity)|GO:0005634(nucleus)|GO:0006351(transcription, DNA-dependent)|GO:0006355(regulation of transcription, DNA-dependent)|GO:0007275(multicellular organismal development)|GO:0007420(brain development)|GO:0043565(sequence-specific DNA binding)	#N/A	3.97909e-05	#N/A	#N/A	#N/A	#N/A
A_15_P111733	crystallin, alpha A	0	-0.653047	#N/A	#N/A	#N/A	#N/A	cryaa	NM_152950	GO:0001654(eye development)|GO:0005212(structural constituent of eye lens)|GO:0007601(visual perception)|GO:0051082(unfolded protein binding)	#N/A	5.26522e-05	#N/A	#N/A	#N/A	#N/A
A_15_P111813	olfactory marker protein a	0	-0.794167	#N/A	#N/A	#N/A	#N/A	ompa	NM_001025185	GO:0004871(signal transducer activity)|GO:0005575(cellular_component)|GO:0007165(signal transduction)|GO:0007608(sensory perception of smell)	#N/A	8.80835e-05	#N/A	#N/A	#N/A	#N/A
A_15_P112352	transmembrane protein 136	0	-0.695676	#N/A	#N/A	#N/A	#N/A	tmem136	NM_001002701	GO:0003674(molecular_function)|GO:0008150(biological_process)|GO:0016020(membrane)|GO:0016021(integral to membrane)	#N/A	0.000509818	#N/A	#N/A	#N/A	#N/A
A_15_P112667	ribonuclease, RNase K b	0	-0.607699	0	0	0	0	rnasekb	NM_001045375	GO:0004518(nuclease activity)|GO:0004519(endonuclease activity)|GO:0004521(endoribonuclease activity)|GO:0008152(metabolic process)|GO:0009303(rRNA transcription)|GO:0016020(membrane)|GO:0016021(integral to membrane)|GO:0016787(hydrolase activity)	#N/A	0.000331235	#N/A	#N/A	#N/A	#N/A
A_15_P112826	MYB binding protein (P160) 1a	0	0.650841	0	0	0	0	mybbp1a	NM_001002042	GO:0003677(DNA binding)|GO:0003887(DNA-directed DNA polymerase activity)|GO:0005488(binding)|GO:0005634(nucleus)|GO:0005730(nucleolus)|GO:0006351(transcription, DNA-dependent)|GO:0006355(regulation of transcription, DNA-dependent)	#N/A	0.000175762	#N/A	#N/A	#N/A	#N/A
A_15_P112900	claudin 2	0	-0.976794	#N/A	#N/A	#N/A	#N/A	cldn2	BC081634	GO:0005198(structural molecule activity)|GO:0005886(plasma membrane)|GO:0005923(tight junction)|GO:0008150(biological_process)|GO:0016020(membrane)|GO:0016021(integral to membrane)|GO:0030054(cell junction)	#N/A	6.03392e-05	#N/A	#N/A	#N/A	#N/A
A_15_P112992	NOP14 nucleolar protein homolog (yeast)	0	0.63031	0	0	0	0	nop14	NM_001003831	GO:0060218(hemopoietic stem cell differentiation)	#N/A	0.00086914	#N/A	#N/A	#N/A	#N/A
A_15_P113196	NDC80 homolog, kinetochore complex component (S. cerevisiae)	0	0.633036	#N/A	#N/A	0	0	ndc80	NM_001003863	GO:0000775(chromosome, centromeric region)|GO:0000776(kinetochore)|GO:0000777(condensed chromosome kinetochore)|GO:0005634(nucleus)|GO:0005694(chromosome)|GO:0007049(cell cycle)|GO:0007052(mitotic spindle organization)|GO:0007059(chromosome segregation)|GO:0007067(mitosis)|GO:0031262(Ndc80 complex)|GO:0051301(cell division)	#N/A	6.6949e-05	#N/A	#N/A	#N/A	#N/A
A_15_P113328	ATP-binding cassette, sub-family F (GCN20), member 2a	0	0.659901	0	0	0	0	abcf2a	NM_201315	GO:0000166(nucleotide binding)|GO:0005524(ATP binding)|GO:0006200(ATP catabolic process)|GO:0008152(metabolic process)|GO:0016887(ATPase activity)|GO:0017111(nucleoside-triphosphatase activity)	#N/A	0.000116397	#N/A	#N/A	#N/A	#N/A
A_15_P113499	zgc:77752	0	-0.62426	#N/A	#N/A	#N/A	#N/A	zgc:77752	NM_200888	GO:0004721(phosphoprotein phosphatase activity)|GO:0004725(protein tyrosine phosphatase activity)|GO:0006470(protein dephosphorylation)|GO:0008138(protein tyrosine/serine/threonine phosphatase activity)|GO:0016311(dephosphorylation)|GO:0016787(hydrolase activity)|GO:0016791(phosphatase activity)|GO:0035335(peptidyl-tyrosine dephosphorylation)	#N/A	0.000111708	#N/A	#N/A	#N/A	#N/A
A_15_P113516	Purkinje cell protein 4 like 1	0	-0.657188	#N/A	#N/A	0	0	pcp4l1	NM_001161488	0	#N/A	0.00244072	#N/A	#N/A	#N/A	#N/A
A_15_P113576	lactate dehydrogenase Bb	0	-0.877794	0	0	0	0	ldhbb	NM_001002474	GO:0000166(nucleotide binding)|GO:0003824(catalytic activity)|GO:0004459(L-lactate dehydrogenase activity)|GO:0005737(cytoplasm)|GO:0005975(carbohydrate metabolic process)|GO:0006096(glycolysis)|GO:0016491(oxidoreductase activity)|GO:0016616(oxidoreductase activity, acting on the CH-OH group of donors, NAD or NADP as acceptor)|GO:0044262(cellular carbohydrate metabolic process)|GO:0055114(oxidati…	#N/A	7.83314e-05	#N/A	#N/A	#N/A	#N/A
A_15_P113767	retinoschisis (X-linked, juvenile) 1	0	-1.55108	#N/A	#N/A	#N/A	#N/A	rs1	NM_001003438	GO:0003674(molecular_function)|GO:0005575(cellular_component)|GO:0007155(cell adhesion)	#N/A	1.43774e-06	#N/A	#N/A	#N/A	#N/A
A_15_P114161	purine nucleoside phosphorylase 6	0	-0.669327	#N/A	#N/A	#N/A	#N/A	pnp6	NM_205655	GO:0003824(catalytic activity)|GO:0004731(purine-nucleoside phosphorylase activity)|GO:0005575(cellular_component)|GO:0006139(nucleobase-containing compound metabolic process)|GO:0009116(nucleoside metabolic process)|GO:0016763(transferase activity, transferring pentosyl groups)	#N/A	0.0001357	#N/A	#N/A	#N/A	#N/A
A_15_P114217	oligodendrocyte lineage transcription factor 2	0	0.605177	0	0	0	0	olig2	NM_178100	GO:0007400(neuroblast fate determination)|GO:0007403(glial cell fate determination)|GO:0014003(oligodendrocyte development)|GO:0021514(ventral spinal cord interneuron differentiation)|GO:0021520(spinal cord motor neuron cell fate specification)|GO:0021522(spinal cord motor neuron differentiation)|GO:0021742(abducens nucleus development)|GO:0048709(oligodendrocyte differentiation)|GO:0050769(posit…	#N/A	3.27959e-05	#N/A	#N/A	#N/A	#N/A
A_15_P114523	zinc ribbon domain containing 1	0	0.634419	0	0	0	0	znrd1	NM_001013554	GO:0003676(nucleic acid binding)|GO:0003899(DNA-directed RNA polymerase activity)|GO:0005634(nucleus)|GO:0006351(transcription, DNA-dependent)|GO:0008270(zinc ion binding)	#N/A	0.000133041	#N/A	#N/A	#N/A	#N/A
A_15_P114780	ADP-ribosylation factor-like 3, like 1	0	-1.01019	#N/A	#N/A	#N/A	#N/A	arl3l1	NM_200693	GO:0000166(nucleotide binding)|GO:0005525(GTP binding)|GO:0005622(intracellular)|GO:0007264(small GTPase mediated signal transduction)	#N/A	8.4254e-05	#N/A	#N/A	#N/A	#N/A
A_15_P115145	hairy and enhancer of split 2.2	0	0.852318	#N/A	#N/A	#N/A	#N/A	hes2.2	NM_001045353	0	#N/A	8.33407e-05	#N/A	#N/A	#N/A	#N/A
A_15_P115469	crystallin, gamma M2d11	0	-0.866234	#N/A	#N/A	#N/A	#N/A	crygm2d11	NM_001109858	GO:0003674(molecular_function)|GO:0005575(cellular_component)|GO:0008150(biological_process)	#N/A	1.03595e-05	#N/A	#N/A	#N/A	#N/A
A_15_P115575	DEAD (Asp-Glu-Ala-Asp) box polypeptide 18	0	0.726907	0	0	0	0	ddx18	NM_001003411	GO:0000166(nucleotide binding)|GO:0003676(nucleic acid binding)|GO:0004386(helicase activity)|GO:0005524(ATP binding)|GO:0006200(ATP catabolic process)|GO:0008026(ATP-dependent helicase activity)|GO:0008152(metabolic process)|GO:0016787(hydrolase activity)	#N/A	0.000260305	#N/A	#N/A	#N/A	#N/A
A_15_P116408	zgc:122979	0	-0.729258	#N/A	#N/A	0	0	zgc:122979	NM_001037574	GO:0005575(cellular_component)|GO:0006457(protein folding)|GO:0031072(heat shock protein binding)|GO:0051082(unfolded protein binding)	#N/A	0.00056423	#N/A	#N/A	#N/A	#N/A
A_15_P116446	Fas apoptotic inhibitory molecule b	0	-1.12702	#N/A	#N/A	#N/A	#N/A	faimb	NM_001002395	GO:0003674(molecular_function)|GO:0005575(cellular_component)|GO:0043066(negative regulation of apoptotic process)	#N/A	0.000111715	#N/A	#N/A	#N/A	#N/A
A_15_P116591	elongation of very long chain fatty acids (FEN1/Elo2, SUR4/Elo3, yeast)-like 4b	0	-0.897853	#N/A	#N/A	#N/A	#N/A	elovl4b	NM_199972	GO:0016021(integral to membrane)|GO:0042761(very long-chain fatty acid biosynthetic process)	#N/A	1.53259e-06	#N/A	#N/A	#N/A	#N/A
A_15_P116598	regulator of G-protein signaling 8	0	-0.642564	#N/A	#N/A	#N/A	#N/A	rgs8	NM_001002531	GO:0005096(GTPase activator activity)|GO:0005737(cytoplasm)|GO:0005886(plasma membrane)|GO:0009968(negative regulation of signal transduction)|GO:0038032(termination of G-protein coupled receptor signaling pathway)|GO:0043547(positive regulation of GTPase activity)	#N/A	0.000240431	#N/A	#N/A	#N/A	#N/A
A_15_P117062	SAM domain, SH3 domain and nuclear localisation signals, 1b	0	-0.928935	#N/A	#N/A	#N/A	#N/A	samsn1b	NM_001006039	GO:0003674(molecular_function)|GO:0005575(cellular_component)|GO:0008150(biological_process)	#N/A	5.83537e-05	#N/A	#N/A	#N/A	#N/A
A_15_P117131	glutamate receptor, ionotropic, N-methyl D-aspartate 1b	0	-0.883788	#N/A	#N/A	#N/A	#N/A	grin1b	NM_001144131	GO:0004872(receptor activity)|GO:0004970(ionotropic glutamate receptor activity)|GO:0005215(transporter activity)|GO:0005216(ion channel activity)|GO:0005234(extracellular-glutamate-gated ion channel activity)|GO:0005886(plasma membrane)|GO:0006810(transport)|GO:0006811(ion transport)|GO:0016020(membrane)|GO:0016021(integral to membrane)|GO:0030054(cell junction)|GO:0030288(outer membrane-bounded…	#N/A	0.000197977	#N/A	#N/A	#N/A	#N/A
A_15_P117389	synaptosome-associated protein 25b	0	-0.675301	0	0	0	0	snap25b	ENSDART00000080927	GO:0003674(molecular_function)|GO:0008150(biological_process)|GO:0019717(synaptosome)|GO:0030054(cell junction)|GO:0045202(synapse)	#N/A	0.000110462	#N/A	#N/A	#N/A	#N/A
A_15_P117780	Kv channel interacting protein 3, calsenilin	0	-0.660036	0	0	0	0	kcnip3	NM_200782	GO:0005509(calcium ion binding)|GO:0031018(endocrine pancreas development)	#N/A	0.00011452	#N/A	#N/A	#N/A	#N/A
A_15_P118324	gamma-aminobutyric acid (GABA) A receptor, gamma 2	0	-0.692189	0	0	0	0	gabrg2	NM_001256250	GO:0004890(GABA-A receptor activity)|GO:0005216(ion channel activity)|GO:0005230(extracellular ligand-gated ion channel activity)|GO:0005886(plasma membrane)|GO:0006810(transport)|GO:0006811(ion transport)|GO:0006821(chloride transport)|GO:0007214(gamma-aminobutyric acid signaling pathway)|GO:0016020(membrane)|GO:0016021(integral to membrane)|GO:0030054(cell junction)|GO:0034220(ion transmembrane…	#N/A	0.000116397	#N/A	#N/A	#N/A	#N/A
A_15_P118367	guanine nucleotide binding protein (G protein), alpha activating activity polypeptide O, b	0	-0.971018	0	0	0	0	gnao1b	NM_200828	GO:0000166(nucleotide binding)|GO:0003924(GTPase activity)|GO:0004871(signal transducer activity)|GO:0005525(GTP binding)|GO:0005834(heterotrimeric G-protein complex)|GO:0006184(GTP catabolic process)|GO:0007165(signal transduction)|GO:0007186(G-protein coupled receptor signaling pathway)|GO:0007188(G-protein signaling, coupled to cAMP nucleotide second messenger)|GO:0007212(dopamine receptor sig…	#N/A	0.000190632	#N/A	#N/A	#N/A	#N/A
A_15_P118758	lysosomal associated protein transmembrane 4 beta	0	-0.680003	0	0	0	0	laptm4b	NM_200098	GO:0016021(integral to membrane)	#N/A	0.00235265	#N/A	#N/A	#N/A	#N/A
A_15_P119069	guanine nucleotide binding protein-like 2 (nucleolar)	0	0.631536	0	0	0	0	gnl2	NM_213224	GO:0003407(neural retina development)|GO:0005525(GTP binding)|GO:0005730(nucleolus)|GO:0007096(regulation of exit from mitosis)|GO:0045664(regulation of neuron differentiation)	#N/A	3.34729e-05	#N/A	#N/A	#N/A	#N/A
A_15_P119141	olfactomedin 1b	0	-0.645808	0	0	0	0	olfm1b	NM_001003486	GO:0003674(molecular_function)|GO:0005575(cellular_component)|GO:0008150(biological_process)	#N/A	0.000487197	#N/A	#N/A	#N/A	#N/A
A_15_P119215	calbindin 2b, (calretinin)	0	-0.874598	0	0	0	0	calb2b	NM_200711	GO:0005509(calcium ion binding)	#N/A	8.31961e-05	#N/A	#N/A	#N/A	#N/A
A_15_P119289	ribosome production factor 2 homolog (S. cerevisiae)	0	0.610678	0	0	0	0	rpf2	NM_214748	GO:0003674(molecular_function)|GO:0005575(cellular_component)|GO:0008150(biological_process)	#N/A	7.36154e-05	#N/A	#N/A	#N/A	#N/A
A_15_P119366	CCR4-NOT transcription complex, subunit 3b	0	-0.824839	0	0	0	0	cnot3b	NM_199840	GO:0005634(nucleus)|GO:0006355(regulation of transcription, DNA-dependent)	#N/A	2.21481e-05	#N/A	#N/A	#N/A	#N/A
A_15_P119523	0	0	-1.54579	#N/A	#N/A	#N/A	#N/A	0	ENSDART00000149833	0	#N/A	0.00160584	#N/A	#N/A	#N/A	#N/A
A_15_P119652	myozenin 1b	0	0.64328	0	0.702994	1.09732	0	myoz1b	NM_001002447	GO:0003674(molecular_function)|GO:0005575(cellular_component)|GO:0008150(biological_process)	#N/A	0.000338411	#N/A	#N/A	#N/A	#N/A
A_15_P119791	enolase 2	0	-0.663522	0	0	0	0	eno2	NM_001003848	GO:0000015(phosphopyruvate hydratase complex)|GO:0000287(magnesium ion binding)|GO:0004634(phosphopyruvate hydratase activity)|GO:0006096(glycolysis)|GO:0016829(lyase activity)	#N/A	0.01539	#N/A	#N/A	#N/A	#N/A
A_15_P120053	galectin related inter-fiber protein	0	-1.22769	#N/A	#N/A	#N/A	#N/A	grifin	NM_001003430	GO:0005575(cellular_component)|GO:0008150(biological_process)|GO:0030395(lactose binding)	#N/A	0.000107044	#N/A	#N/A	#N/A	#N/A
A_15_P120202	SH3-domain GRB2-like 2	0	-0.816834	0	0	0	0	sh3gl2	NM_201116	GO:0005737(cytoplasm)	#N/A	2.21481e-05	#N/A	#N/A	#N/A	#N/A
A_15_P120406	0	0	-1.11351	#N/A	#N/A	#N/A	#N/A	0	TC373171	GO:0003674(molecular_function)|GO:0005313(L-glutamate transmembrane transporter activity)|GO:0005575(cellular_component)|GO:0006835(dicarboxylic acid transport)|GO:0008150(biological_process)|GO:0016021(integral to membrane)	#N/A	3.70776e-05	#N/A	#N/A	#N/A	#N/A
A_15_P120579	zgc:136569	0	-0.637029	#N/A	#N/A	#N/A	#N/A	zgc:136569	ENSDART00000124613	GO:0005328(neurotransmitter:sodium symporter activity)|GO:0006810(transport)|GO:0006836(neurotransmitter transport)|GO:0015293(symporter activity)|GO:0016020(membrane)|GO:0016021(integral to membrane)|GO:0055085(transmembrane transport)|GO:0071436(sodium ion export)	#N/A	0.000243199	#N/A	#N/A	#N/A	#N/A
A_15_P120962	ATPase, Na+/K+ transporting, beta 2b polypeptide	0	-1.0774	#N/A	#N/A	0	0	atp1b2b	NM_131838	GO:0001964(startle response)|GO:0005391(sodium:potassium-exchanging ATPase activity)|GO:0006200(ATP catabolic process)|GO:0006813(potassium ion transport)|GO:0006814(sodium ion transport)|GO:0007507(heart development)|GO:0016020(membrane)|GO:0042472(inner ear morphogenesis)|GO:0046034(ATP metabolic process)|GO:0048840(otolith development)|GO:0048923(posterior lateral line neuromast hair cell diff…	#N/A	0.000255551	#N/A	#N/A	#N/A	#N/A
A_15_P121067	zgc:109987	0	-0.699644	0	0	0	0	zgc:109987	NM_001172635	GO:0015078(hydrogen ion transmembrane transporter activity)|GO:0015991(ATP hydrolysis coupled proton transport)|GO:0033179(proton-transporting V-type ATPase, V0 domain)	#N/A	5.5231e-05	#N/A	#N/A	#N/A	#N/A
A_15_P121376	pyruvate dehydrogenase (lipoamide) alpha 1b	0	-0.938843	#N/A	#N/A	#N/A	#N/A	pdha1b	NM_001002399	GO:0004739(pyruvate dehydrogenase (acetyl-transferring) activity)|GO:0006096(glycolysis)|GO:0008152(metabolic process)|GO:0016624(oxidoreductase activity, acting on the aldehyde or oxo group of donors, disulfide as acceptor)|GO:0043231(intracellular membrane-bounded organelle)|GO:0055114(oxidation-reduction process)	#N/A	3.42747e-05	#N/A	#N/A	#N/A	#N/A
A_15_P121392	serine/arginine-rich splicing factor 6a	0	0.678477	0	0	0	0	srsf6a	NM_213466	GO:0000166(nucleotide binding)|GO:0003676(nucleic acid binding)|GO:0005575(cellular_component)	#N/A	0.0175741	#N/A	#N/A	#N/A	#N/A
A_15_P121398	N-myc downstream regulated gene 1a	0	-0.886343	0	0	0	0	ndrg1a	NM_213348	0	#N/A	0.000138573	#N/A	#N/A	#N/A	#N/A
A_15_P130391	C-terminal binding protein 1	0	0.599877	#N/A	#N/A	0	0	ctbp1	NM_131714	GO:0000166(nucleotide binding)|GO:0008152(metabolic process)|GO:0016616(oxidoreductase activity, acting on the CH-OH group of donors, NAD or NADP as acceptor)|GO:0048037(cofactor binding)|GO:0051287(NAD binding)|GO:0055114(oxidation-reduction process)	#N/A	0.0198786	#N/A	#N/A	#N/A	#N/A
A_15_P131581	homeo box B5b	0	1.11399	0	0	0	0	hoxb5b	NM_131537	GO:0001708(cell fate specification)|GO:0003677(DNA binding)|GO:0003700(sequence-specific DNA binding transcription factor activity)|GO:0005634(nucleus)|GO:0006351(transcription, DNA-dependent)|GO:0006355(regulation of transcription, DNA-dependent)|GO:0007275(multicellular organismal development)|GO:0007420(brain development)|GO:0010002(cardioblast differentiation)|GO:0043565(sequence-specific DNA…	#N/A	4.2787e-05	#N/A	#N/A	#N/A	#N/A
A_15_P131786	synaptosome-associated protein 25b	0	-0.795202	0	0	0	0	snap25b	NM_131434	GO:0003674(molecular_function)|GO:0008150(biological_process)|GO:0019717(synaptosome)|GO:0030054(cell junction)|GO:0045202(synapse)	#N/A	0.000168135	#N/A	#N/A	#N/A	#N/A
A_15_P132596	guanine nucleotide binding protein (G protein), gamma transducing activity polypeptide 2a	0	-1.49165	#N/A	#N/A	#N/A	#N/A	gngt2a	AY050507	GO:0004871(signal transducer activity)|GO:0005834(heterotrimeric G-protein complex)|GO:0005886(plasma membrane)|GO:0007165(signal transduction)|GO:0007186(G-protein coupled receptor signaling pathway)|GO:0016020(membrane)	#N/A	3.2012e-06	#N/A	#N/A	#N/A	#N/A
A_15_P133806	retinal outer segment membrane protein 1a	0	-0.884034	#N/A	#N/A	#N/A	#N/A	rom1a	BC059654	GO:0007601(visual perception)|GO:0016020(membrane)|GO:0016021(integral to membrane)	#N/A	5.88219e-05	#N/A	#N/A	#N/A	#N/A
A_15_P134021	neuroplastin a	0	-0.774904	0	0	0	0	nptna	NM_001160156	GO:0016020(membrane)	#N/A	2.23361e-05	#N/A	#N/A	#N/A	#N/A
A_15_P136451	ATPase, Ca++ transporting, plasma membrane 1b	0	-1.33793	#N/A	#N/A	#N/A	#N/A	atp2b1b	NM_001135631	GO:0000166(nucleotide binding)|GO:0003824(catalytic activity)|GO:0005388(calcium-transporting ATPase activity)|GO:0005524(ATP binding)|GO:0006200(ATP catabolic process)|GO:0006754(ATP biosynthetic process)|GO:0006810(transport)|GO:0006811(ion transport)|GO:0006812(cation transport)|GO:0008152(metabolic process)|GO:0015662(ATPase activity, coupled to transmembrane movement of ions, phosphorylative…	#N/A	1.04745e-06	#N/A	#N/A	#N/A	#N/A
A_15_P139966	retinaldehyde binding protein 1a	0	-0.940496	#N/A	#N/A	#N/A	#N/A	rlbp1a	NM_200705	GO:0005215(transporter activity)|GO:0005622(intracellular)|GO:0006810(transport)|GO:0007634(optokinetic behavior)|GO:0009416(response to light stimulus)	#N/A	5.27977e-05	#N/A	#N/A	#N/A	#N/A
A_15_P140296	malate dehydrogenase 1b, NAD (soluble)	0	-0.692861	0	0	1.13666	0	mdh1b	NM_199969	GO:0000166(nucleotide binding)|GO:0003824(catalytic activity)|GO:0005975(carbohydrate metabolic process)|GO:0006099(tricarboxylic acid cycle)|GO:0006108(malate metabolic process)|GO:0016491(oxidoreductase activity)|GO:0016615(malate dehydrogenase activity)|GO:0016616(oxidoreductase activity, acting on the CH-OH group of donors, NAD or NADP as acceptor)|GO:0030060(L-malate dehydrogenase activity)|…	#N/A	0.000860346	#N/A	#N/A	#N/A	#N/A
A_15_P141191	eukaryotic translation termination factor 1	0	0.701907	0	0	0	0	etf1	NM_201460	GO:0005737(cytoplasm)|GO:0006415(translational termination)|GO:0016149(translation release factor activity, codon specific)	#N/A	0.00161656	#N/A	#N/A	#N/A	#N/A
A_15_P141236	leucine-rich repeat, immunoglobulin-like and transmembrane domains 1a	0	-0.864471	#N/A	#N/A	#N/A	#N/A	lrit1a	NM_001018164	GO:0008150(biological_process)|GO:0016021(integral to membrane)	#N/A	9.78819e-06	#N/A	#N/A	#N/A	#N/A
A_15_P141386	CTP synthase a	0	0.838298	0	0	0	0	ctpsa	NM_199211	GO:0000166(nucleotide binding)|GO:0003883(CTP synthase activity)|GO:0005524(ATP binding)|GO:0006221(pyrimidine nucleotide biosynthetic process)|GO:0006541(glutamine metabolic process)|GO:0016874(ligase activity)	#N/A	0.000107941	#N/A	#N/A	#N/A	#N/A
A_15_P141741	si:dkey-174m14.3	0	-0.617359	#N/A	#N/A	#N/A	#N/A	si:dkey-174m14.3	NM_001045010	GO:0016301(kinase activity)|GO:0016310(phosphorylation)	#N/A	0.00116052	#N/A	#N/A	#N/A	#N/A
A_15_P142366	GTP binding protein overexpressed in skeletal muscle	-0.866276	-1.07165	#N/A	#N/A	#N/A	#N/A	gem	NM_001045849	GO:0000166(nucleotide binding)|GO:0003924(GTPase activity)|GO:0005525(GTP binding)|GO:0005622(intracellular)|GO:0006184(GTP catabolic process)|GO:0007165(signal transduction)|GO:0007264(small GTPase mediated signal transduction)|GO:0016020(membrane)	0.0710005	0.0126125	#N/A	#N/A	#N/A	#N/A
A_15_P142806	forkhead box N4	0	1.0661	#N/A	#N/A	0	0	foxn4	NM_131099	GO:0003677(DNA binding)|GO:0003690(double-stranded DNA binding)|GO:0003700(sequence-specific DNA binding transcription factor activity)|GO:0003705(RNA polymerase II distal enhancer sequence-specific DNA binding transcription factor activity)|GO:0005634(nucleus)|GO:0005667(transcription factor complex)|GO:0006351(transcription, DNA-dependent)|GO:0006355(regulation of transcription, DNA-dependent)|…	#N/A	0.000160017	#N/A	#N/A	#N/A	#N/A
A_15_P143121	transmembrane protein 244	0	-0.885629	#N/A	#N/A	#N/A	#N/A	tmem244	NM_001044796	0	#N/A	0.000171609	#N/A	#N/A	#N/A	#N/A
A_15_P144761	ornithine decarboxylase antizyme 2b	0	-0.718584	#N/A	#N/A	#N/A	#N/A	oaz2b	NM_001080090	GO:0004857(enzyme inhibitor activity)|GO:0008073(ornithine decarboxylase inhibitor activity)|GO:0043086(negative regulation of catalytic activity)	#N/A	8.08316e-05	#N/A	#N/A	#N/A	#N/A
A_15_P147666	kinetochore-associated protein 1-like	0	0.670018	#N/A	#N/A	0	0	LOC100537814	ENSDART00000038338	0	#N/A	0.000692886	#N/A	#N/A	#N/A	#N/A
A_15_P147976	aurora kinase A	0	0.947106	0	0	0	0	aurka	NM_001003640	GO:0000166(nucleotide binding)|GO:0004672(protein kinase activity)|GO:0004674(protein serine/threonine kinase activity)|GO:0005524(ATP binding)|GO:0006468(protein phosphorylation)|GO:0016772(transferase activity, transferring phosphorus-containing groups)	#N/A	0.00164957	#N/A	#N/A	#N/A	#N/A
A_15_P148406	si:dkey-238o13.4	0	0.833673	#N/A	#N/A	#N/A	#N/A	si:dkey-238o13.4	NM_001099999	GO:0000166(nucleotide binding)	#N/A	0.000350038	#N/A	#N/A	#N/A	#N/A
A_15_P149361	zgc:101722	0	-0.655312	#N/A	#N/A	#N/A	#N/A	zgc:101722	NM_001008630	GO:0005575(cellular_component)|GO:0016209(antioxidant activity)|GO:0016491(oxidoreductase activity)|GO:0055114(oxidation-reduction process)	#N/A	0.00226516	#N/A	#N/A	#N/A	#N/A
A_15_P150081	zgc:112285	0	-0.63846	#N/A	#N/A	#N/A	#N/A	zgc:112285	NM_001025514	GO:0003824(catalytic activity)|GO:0004252(serine-type endopeptidase activity)|GO:0005575(cellular_component)|GO:0006508(proteolysis)|GO:0008233(peptidase activity)|GO:0008236(serine-type peptidase activity)|GO:0016787(hydrolase activity)	#N/A	3.31372e-05	#N/A	#N/A	#N/A	#N/A
A_15_P150671	protein kinase C and casein kinase substrate in neurons 1a	0	-0.725842	0	0	0	0	pacsin1a	NM_001020538	GO:0003674(molecular_function)|GO:0005575(cellular_component)|GO:0008150(biological_process)	#N/A	2.3747e-05	#N/A	#N/A	#N/A	#N/A
A_15_P150836	zgc:158297	0	0.654761	0	0	0	0	zgc:158297	NM_001080620	GO:0000775(chromosome, centromeric region)|GO:0003674(molecular_function)|GO:0005634(nucleus)|GO:0045132(meiotic chromosome segregation)	#N/A	0.00022868	#N/A	#N/A	#N/A	#N/A
A_15_P151746	zgc:110425	0	0.677746	0	0	0	0	zgc:110425	NM_001020746	GO:0000786(nucleosome)|GO:0003677(DNA binding)|GO:0005634(nucleus)|GO:0005694(chromosome)|GO:0006334(nucleosome assembly)	#N/A	0.000575747	#N/A	#N/A	#N/A	#N/A
A_15_P152011	zgc:136569	0	-0.69169	#N/A	#N/A	#N/A	#N/A	zgc:136569	NM_001045287	GO:0005328(neurotransmitter:sodium symporter activity)|GO:0006810(transport)|GO:0006836(neurotransmitter transport)|GO:0015293(symporter activity)|GO:0016020(membrane)|GO:0016021(integral to membrane)|GO:0055085(transmembrane transport)|GO:0071436(sodium ion export)	#N/A	0.000421349	#N/A	#N/A	#N/A	#N/A
A_15_P152076	nucleoporin 43	0	0.651412	0	0	0	0	nup43	NM_212892	GO:0003674(molecular_function)|GO:0008150(biological_process)	#N/A	0.000114372	#N/A	#N/A	#N/A	#N/A
A_15_P153006	N-ethylmaleimide-sensitive factor a	0	-0.685788	0	0	0	0	nsfa	NM_001044328	GO:0000166(nucleotide binding)|GO:0005488(binding)|GO:0005524(ATP binding)|GO:0008152(metabolic process)|GO:0014037(Schwann cell differentiation)|GO:0014044(Schwann cell development)|GO:0017111(nucleoside-triphosphatase activity)|GO:0021854(hypothalamus development)|GO:0045162(clustering of voltage-gated sodium channels)|GO:0048592(eye morphogenesis)|GO:0048794(swim bladder development)|GO:004891…	#N/A	1.86813e-05	#N/A	#N/A	#N/A	#N/A
A_15_P153481	zgc:92233	0	-0.756977	#N/A	#N/A	0	0	zgc:92233	NM_001002629	GO:0003674(molecular_function)|GO:0005575(cellular_component)	#N/A	0.00452287	#N/A	#N/A	#N/A	#N/A
A_15_P154136	glutamate receptor, ionotropic, N-methyl D-aspartate 1a	0	-0.672402	0	0	0	0	grin1a	NM_001076714	GO:0004872(receptor activity)	#N/A	0.000115513	#N/A	#N/A	#N/A	#N/A
A_15_P155341	synuclein, beta	0	-0.703531	0	0	0	0	sncb	NM_200969	GO:0005737(cytoplasm)|GO:0008150(biological_process)	#N/A	0.000368746	#N/A	#N/A	#N/A	#N/A
A_15_P155961	protein tyrosine phosphatase, receptor type, D, a	0	-0.624176	0	0	0	0	ptprda	ENSDART00000065586	GO:0004725(protein tyrosine phosphatase activity)|GO:0006470(protein dephosphorylation)|GO:0035335(peptidyl-tyrosine dephosphorylation)	#N/A	0.000117136	#N/A	#N/A	#N/A	#N/A
A_15_P156806	0	0	-0.796716	#N/A	#N/A	#N/A	#N/A	0	BC155641	0	#N/A	6.66404e-05	#N/A	#N/A	#N/A	#N/A
A_15_P158161	POM121 membrane glycoprotein (rat)	0	0.625307	#N/A	#N/A	0	0	pom121	BC134243	0	#N/A	0.000793505	#N/A	#N/A	#N/A	#N/A
A_15_P158987	0	0	0.606188	#N/A	#N/A	0	0	0	ENSDART00000102929	0	#N/A	0.00181692	#N/A	#N/A	#N/A	#N/A
A_15_P161171	sodium channel, voltage-gated, type II, beta	0	-0.651072	0	0	0	0	scn2b	NM_001077629	GO:0005216(ion channel activity)|GO:0016020(membrane)|GO:0034220(ion transmembrane transport)	#N/A	3.63367e-05	#N/A	#N/A	#N/A	#N/A
A_15_P161541	syntabulin (syntaxin-interacting)	0	-0.613237	#N/A	#N/A	0	0	sybu	NM_001077173	GO:0005515(protein binding)|GO:0005575(cellular_component)|GO:0048263(determination of dorsal identity)|GO:0060828(regulation of canonical Wnt receptor signaling pathway)|GO:2000053(regulation of Wnt receptor signaling pathway involved in dorsal/ventral axis specification)	#N/A	0.000539335	#N/A	#N/A	#N/A	#N/A
A_15_P161931	triosephosphate isomerase 1a	0	-0.622739	#N/A	#N/A	0	0	tpi1a	NM_153667	GO:0003824(catalytic activity)|GO:0004807(triose-phosphate isomerase activity)|GO:0006094(gluconeogenesis)|GO:0006096(glycolysis)|GO:0006098(pentose-phosphate shunt)|GO:0008152(metabolic process)|GO:0016853(isomerase activity)	#N/A	0.000277889	#N/A	#N/A	#N/A	#N/A
A_15_P163756	parvalbumin 2	0	0.807661	0.707604	0	0	0	pvalb2	NM_131516	GO:0005509(calcium ion binding)|GO:0046872(metal ion binding)	#N/A	8.41584e-05	#N/A	#N/A	#N/A	#N/A
A_15_P165093	aldolase C, fructose-bisphosphate, a	0	-0.701566	#N/A	#N/A	#N/A	#N/A	aldoca	ENSDART00000080377	GO:0003824(catalytic activity)|GO:0004332(fructose-bisphosphate aldolase activity)|GO:0005575(cellular_component)|GO:0006096(glycolysis)|GO:0016829(lyase activity)	#N/A	0.000102254	#N/A	#N/A	#N/A	#N/A
A_15_P165726	SAM domain, SH3 domain and nuclear localisation signals, 1a	0	-0.93696	#N/A	#N/A	#N/A	#N/A	samsn1a	ENSDART00000076749	0	#N/A	5.10573e-06	#N/A	#N/A	#N/A	#N/A
A_15_P166156	interphotoreceptor retinoid-binding protein	0	-1.03133	#N/A	#N/A	#N/A	#N/A	irbp	NM_131451	GO:0004872(receptor activity)|GO:0006508(proteolysis)|GO:0008236(serine-type peptidase activity)	#N/A	0.000132004	#N/A	#N/A	#N/A	#N/A
A_15_P169379	neuroglobin	0	-0.643184	#N/A	#N/A	#N/A	#N/A	ngb	NM_131853	GO:0001666(response to hypoxia)|GO:0005344(oxygen transporter activity)|GO:0005506(iron ion binding)|GO:0005737(cytoplasm)|GO:0006810(transport)|GO:0015671(oxygen transport)|GO:0019825(oxygen binding)|GO:0020037(heme binding)|GO:0043204(perikaryon)|GO:0046872(metal ion binding)	#N/A	0.00613518	#N/A	#N/A	#N/A	#N/A
A_15_P170161	zgc:114181	0	0.592369	0	0	0	0	zgc:114181	NM_001033737	GO:0005575(cellular_component)|GO:0008152(metabolic process)|GO:0016787(hydrolase activity)	#N/A	0.000126908	#N/A	#N/A	#N/A	#N/A
A_15_P170831	si:dkey-171o17.8	0	-0.948208	#N/A	#N/A	#N/A	#N/A	si:dkey-171o17.8	NM_001099429	0	#N/A	0.000385752	#N/A	#N/A	#N/A	#N/A
A_15_P170866	zgc:110204	0	-0.731395	#N/A	#N/A	#N/A	#N/A	zgc:110204	NM_001017822	GO:0004890(GABA-A receptor activity)|GO:0005216(ion channel activity)|GO:0005230(extracellular ligand-gated ion channel activity)|GO:0005886(plasma membrane)|GO:0006810(transport)|GO:0006811(ion transport)|GO:0007165(signal transduction)|GO:0016020(membrane)|GO:0016021(integral to membrane)|GO:0030054(cell junction)|GO:0034220(ion transmembrane transport)|GO:0045202(synapse)|GO:0045211(postsynapt…	#N/A	6.11413e-05	#N/A	#N/A	#N/A	#N/A
A_15_P171376	zgc:109965	0	-0.591507	#N/A	#N/A	#N/A	#N/A	zgc:109965	NM_001033747	GO:0006508(proteolysis)|GO:0008233(peptidase activity)|GO:0009966(regulation of signal transduction)|GO:0016020(membrane)	#N/A	0.000184185	#N/A	#N/A	#N/A	#N/A
A_15_P172661	glutamate receptor, metabotropic a	0	-0.631805	#N/A	#N/A	#N/A	#N/A	grma	NM_001080020	GO:0004871(signal transducer activity)|GO:0004872(receptor activity)|GO:0004930(G-protein coupled receptor activity)|GO:0005886(plasma membrane)|GO:0007165(signal transduction)|GO:0007186(G-protein coupled receptor signaling pathway)|GO:0016020(membrane)|GO:0016021(integral to membrane)	#N/A	0.000109712	#N/A	#N/A	#N/A	#N/A
A_15_P172886	S-antigen; retina and pineal gland (arrestin) a	0	-1.27022	#N/A	#N/A	#N/A	#N/A	saga	NM_200559	GO:0003674(molecular_function)|GO:0005575(cellular_component)|GO:0007165(signal transduction)	#N/A	0.000110663	#N/A	#N/A	#N/A	#N/A
A_15_P173156	zgc:153443	0	-0.60129	#N/A	#N/A	#N/A	#N/A	zgc:153443	NM_001045400	GO:0003674(molecular_function)|GO:0016020(membrane)|GO:0016021(integral to membrane)|GO:0055085(transmembrane transport)	#N/A	0.000121963	#N/A	#N/A	#N/A	#N/A
A_15_P173341	zgc:152925	0	0.639219	0	0	0	0	zgc:152925	NM_001076721	GO:0003674(molecular_function)|GO:0005575(cellular_component)|GO:0008150(biological_process)	#N/A	0.000734665	#N/A	#N/A	#N/A	#N/A
A_15_P173631	RRS1 ribosome biogenesis regulator homolog (S. cerevisiae)	0	0.721332	0	0	0	0	rrs1	NM_200062	GO:0003674(molecular_function)|GO:0005634(nucleus)|GO:0042254(ribosome biogenesis)	#N/A	0.000577918	#N/A	#N/A	#N/A	#N/A
A_15_P174178	aldolase C, fructose-bisphosphate, a	0	-0.754958	#N/A	#N/A	#N/A	#N/A	aldoca	NM_001029952	GO:0003824(catalytic activity)|GO:0004332(fructose-bisphosphate aldolase activity)|GO:0005575(cellular_component)|GO:0006096(glycolysis)|GO:0016829(lyase activity)	#N/A	0.000246984	#N/A	#N/A	#N/A	#N/A
A_15_P174306	phosphodiesterase 6A, cGMP-specific, rod, alpha	0	-0.770901	#N/A	#N/A	#N/A	#N/A	pde6a	NM_001007160	GO:0003824(catalytic activity)|GO:0004114(3',5'-cyclic-nucleotide phosphodiesterase activity)|GO:0007165(signal transduction)|GO:0008081(phosphoric diester hydrolase activity)|GO:0008152(metabolic process)|GO:0016787(hydrolase activity)|GO:0046872(metal ion binding)	#N/A	0.000214923	#N/A	#N/A	#N/A	#N/A
A_15_P174621	gamma-aminobutyric acid (GABA) A receptor, beta 2	0	-0.668986	#N/A	#N/A	#N/A	#N/A	gabrb2	NM_001024387	GO:0004872(receptor activity)|GO:0004890(GABA-A receptor activity)|GO:0005216(ion channel activity)|GO:0005230(extracellular ligand-gated ion channel activity)|GO:0005886(plasma membrane)|GO:0006810(transport)|GO:0006811(ion transport)|GO:0007165(signal transduction)|GO:0016020(membrane)|GO:0016021(integral to membrane)|GO:0030054(cell junction)|GO:0034220(ion transmembrane transport)|GO:0045202(…	#N/A	9.9246e-05	#N/A	#N/A	#N/A	#N/A
A_15_P175651	actinodin3	0	0.692754	0.719995	0	0	0	and3	NM_001025511	0	#N/A	3.85809e-05	0.00703178	#N/A	#N/A	#N/A
A_15_P177326	similar to protein phosphatase 1 regulatory subunit 1B	0	-0.651363	0	0	0	0	LOC100000565	BC116590	0	#N/A	0.000787206	#N/A	#N/A	#N/A	#N/A
A_15_P177796	si:ch1073-192f24.1	0	0.69819	0	0	0	0	si:ch1073-192f24.1	BC124681	0	#N/A	2.61343e-05	#N/A	#N/A	#N/A	#N/A
A_15_P177806	0	0	-0.612865	0	0	0	0	0	BC124696	0	#N/A	0.000111715	#N/A	#N/A	#N/A	#N/A
A_15_P177816	0	0	-0.662431	#N/A	#N/A	#N/A	#N/A	0	ENSDART00000093000	0	#N/A	0.000172988	#N/A	#N/A	#N/A	#N/A
A_15_P178251	syntaxin binding protein 1b	0	-0.85921	#N/A	#N/A	#N/A	#N/A	stxbp1b	NM_001089376	GO:0006904(vesicle docking involved in exocytosis)|GO:0016192(vesicle-mediated transport)	#N/A	0.000336018	#N/A	#N/A	#N/A	#N/A
A_15_P178601	0	0	-0.592187	0	0	0	0	0	BC142784	0	#N/A	0.000158325	#N/A	#N/A	#N/A	#N/A
A_15_P179356	zgc:171223	0	0.592851	0	0	0	0	zgc:171223	NM_001104942	GO:0000132(establishment of mitotic spindle orientation)|GO:0000775(chromosome, centromeric region)|GO:0000776(kinetochore)|GO:0000922(spindle pole)|GO:0000940(condensed chromosome outer kinetochore)|GO:0005634(nucleus)|GO:0005694(chromosome)|GO:0007049(cell cycle)|GO:0007067(mitosis)|GO:0007080(mitotic metaphase plate congression)|GO:0034501(protein localization to kinetochore)|GO:0043515(kineto…	#N/A	0.000509939	#N/A	#N/A	#N/A	#N/A
A_15_P181616	block of proliferation 1	0	0.604034	0	0	0	0	bop1	NM_001077735	GO:0000463(maturation of LSU-rRNA from tricistronic rRNA transcript (SSU-rRNA, 5.8S rRNA, LSU-rRNA))|GO:0003674(molecular_function)|GO:0005634(nucleus)|GO:0005654(nucleoplasm)|GO:0005730(nucleolus)|GO:0006364(rRNA processing)|GO:0042254(ribosome biogenesis)|GO:0051726(regulation of cell cycle)|GO:0070545(PeBoW complex)	#N/A	0.00507169	#N/A	#N/A	#N/A	#N/A
A_15_P182481	0	0	-0.699105	0	0	0	0	0	ENSDART00000052257	0	#N/A	1.80489e-05	#N/A	#N/A	#N/A	#N/A
A_15_P183521	immunoglobin superfamily, member 21b	0	-0.878402	#N/A	#N/A	#N/A	#N/A	igsf21b	NM_001110473	GO:0005515(protein binding)|GO:0005575(cellular_component)|GO:0008150(biological_process)	#N/A	3.27959e-05	#N/A	#N/A	#N/A	#N/A
A_15_P185006	0	0	-0.701539	#N/A	#N/A	#N/A	#N/A	0	ENSDART00000041800	0	#N/A	0.000160017	#N/A	#N/A	#N/A	#N/A
A_15_P186731	solute carrier family 32 (GABA vesicular transporter), member 1	0	-0.595153	0	0	0	0	slc32a1	NM_001080701	GO:0016020(membrane)|GO:0016021(integral to membrane)	#N/A	0.000235418	#N/A	#N/A	#N/A	#N/A
A_15_P188251	leucine rich repeat transmembrane neuronal 1	0	-0.608693	#N/A	#N/A	0	0	lrrtm1	ENSDART00000074618	GO:0005515(protein binding)|GO:0016021(integral to membrane)|GO:0042802(identical protein binding)	#N/A	0.000152583	#N/A	#N/A	#N/A	#N/A
A_15_P188606	novel protein similar to vertebrate thioredoxin-like 6 (TXNL6)	0	-0.694903	#N/A	#N/A	#N/A	#N/A	nxnl1	NM_001110760	0	#N/A	5.44782e-05	#N/A	#N/A	#N/A	#N/A
A_15_P193241	crumbs homolog 2b	0	-1.23793	0	0	#N/A	#N/A	crb2b	NM_001045162	GO:0003094(glomerular filtration)|GO:0005509(calcium ion binding)|GO:0032835(glomerulus development)|GO:0042384(cilium assembly)|GO:0042462(eye photoreceptor cell development)|GO:0043234(protein complex)|GO:0048793(pronephros development)	#N/A	5.028e-06	#N/A	#N/A	#N/A	#N/A
A_15_P194301	zgc:154093	0	-0.696281	#N/A	#N/A	0	0	zgc:154093	NM_001077731	GO:0003674(molecular_function)|GO:0005575(cellular_component)|GO:0008150(biological_process)	#N/A	4.62826e-05	#N/A	#N/A	#N/A	#N/A
A_15_P194601	synaptotagmin Vb	0	-1.00972	#N/A	#N/A	#N/A	#N/A	syt5b	NM_001020546	GO:0005215(transporter activity)|GO:0006810(transport)|GO:0008021(synaptic vesicle)|GO:0016020(membrane)	#N/A	1.97727e-05	#N/A	#N/A	#N/A	#N/A
A_15_P195991	synaptogyrin 3	0	-0.593402	0	0	0	0	syngr3	NM_001020591	GO:0003674(molecular_function)|GO:0008150(biological_process)|GO:0016020(membrane)|GO:0016021(integral to membrane)	#N/A	0.000513167	#N/A	#N/A	#N/A	#N/A
A_15_P196521	iron-sulfur cluster assembly 1	0	-0.599368	0	0	0	0	isca1	NM_001025178	GO:0005198(structural molecule activity)|GO:0005739(mitochondrion)|GO:0006783(heme biosynthetic process)|GO:0016226(iron-sulfur cluster assembly)|GO:0046872(metal ion binding)|GO:0051536(iron-sulfur cluster binding)	#N/A	0.000915084	#N/A	#N/A	#N/A	#N/A
A_15_P197326	cell division cycle 25 homolog	0	0.606293	#N/A	#N/A	0	0	cdc25	NM_001115095	GO:0000087(M phase of mitotic cell cycle)|GO:0004725(protein tyrosine phosphatase activity)|GO:0005622(intracellular)|GO:0006470(protein dephosphorylation)|GO:0009794(regulation of mitotic cell cycle, embryonic)|GO:0035335(peptidyl-tyrosine dephosphorylation)	#N/A	0.000507142	#N/A	#N/A	#N/A	#N/A
A_15_P198271	solute carrier family 1 (glutamate transporter), member 7a	0	-0.79316	#N/A	#N/A	#N/A	#N/A	slc1a7a	NM_001130622	GO:0006820(anion transport)|GO:0006835(dicarboxylic acid transport)|GO:0016020(membrane)|GO:0017153(sodium:dicarboxylate symporter activity)|GO:0071436(sodium ion export)	#N/A	0.00010416	#N/A	#N/A	#N/A	#N/A
A_15_P198336	diencephalon/mesencephalon homeobox 1a	0	-0.614684	#N/A	#N/A	#N/A	#N/A	dmbx1a	ENSDART00000017173	GO:0001654(eye development)|GO:0003677(DNA binding)|GO:0003700(sequence-specific DNA binding transcription factor activity)|GO:0005634(nucleus)|GO:0006351(transcription, DNA-dependent)|GO:0006355(regulation of transcription, DNA-dependent)|GO:0007275(multicellular organismal development)|GO:0007420(brain development)|GO:0030901(midbrain development)|GO:0043010(camera-type eye development)|GO:0043…	#N/A	0.0230389	#N/A	#N/A	#N/A	#N/A
A_15_P199911	CTF18, chromosome transmission fidelity factor 18 homolog (S. cerevisiae)	0	0.592593	0	0	0	0	chtf18	NM_001110102	GO:0005575(cellular_component)|GO:0008150(biological_process)	#N/A	0.000332975	#N/A	#N/A	#N/A	#N/A
A_15_P200006	regulator of G-protein signaling 11	0	-0.819152	#N/A	#N/A	#N/A	#N/A	rgs11	NM_001111161	GO:0004871(signal transducer activity)|GO:0005834(heterotrimeric G-protein complex)|GO:0007186(G-protein coupled receptor signaling pathway)|GO:0035556(intracellular signal transduction)|GO:0038032(termination of G-protein coupled receptor signaling pathway)	#N/A	5.20432e-05	#N/A	#N/A	#N/A	#N/A
A_15_P201821	UPF3 regulator of nonsense transcripts homolog A (yeast)	0	-0.617724	0	0	0	0	upf3a	NM_001202448	GO:0000166(nucleotide binding)|GO:0000184(nuclear-transcribed mRNA catabolic process, nonsense-mediated decay)|GO:0003723(RNA binding)|GO:0005634(nucleus)|GO:0005737(cytoplasm)|GO:0006810(transport)|GO:0051028(mRNA transport)	#N/A	0.000936842	#N/A	#N/A	#N/A	#N/A
A_15_P204396	engulfment and cell motility protein 1-like	0	-0.608008	0	0	0	0	LOC100005846	ENSDART00000077742	0	#N/A	0.00181559	#N/A	#N/A	#N/A	#N/A
A_15_P205061	ADP-ribosylation factor-like 13A	0	-0.669718	#N/A	#N/A	#N/A	#N/A	arl13a	NM_200818	GO:0000166(nucleotide binding)|GO:0005525(GTP binding)|GO:0005622(intracellular)|GO:0007264(small GTPase mediated signal transduction)	#N/A	4.77794e-05	#N/A	#N/A	#N/A	#N/A
A_15_P205261	collomin	0	-0.731525	#N/A	#N/A	#N/A	#N/A	colm	NM_001080165	0	#N/A	0.000138573	#N/A	#N/A	#N/A	#N/A
A_15_P206516	achalasia, adrenocortical insufficiency, alacrimia	0	0.646	0	0	0	0	aaas	NM_213225	GO:0003674(molecular_function)	#N/A	0.0050644	#N/A	#N/A	#N/A	#N/A
A_15_P207166	thioredoxin-related transmembrane protein 3	0	-1.16177	#N/A	#N/A	#N/A	#N/A	tmx3	NM_001020557	GO:0001654(eye development)|GO:0006662(glycerol ether metabolic process)|GO:0009055(electron carrier activity)|GO:0015035(protein disulfide oxidoreductase activity)|GO:0016021(integral to membrane)|GO:0045454(cell redox homeostasis)|GO:0055114(oxidation-reduction process)	#N/A	3.27959e-05	#N/A	#N/A	#N/A	#N/A
A_15_P207476	dihydropyrimidinase-like 5b	0	-0.651021	0	0	0	0	dpysl5b	NM_001020515	GO:0005737(cytoplasm)|GO:0006208(pyrimidine base catabolic process)|GO:0016787(hydrolase activity)|GO:0016810(hydrolase activity, acting on carbon-nitrogen (but not peptide) bonds)|GO:0016812(hydrolase activity, acting on carbon-nitrogen (but not peptide) bonds, in cyclic amides)	#N/A	2.30852e-05	#N/A	#N/A	#N/A	#N/A
A_15_P208606	aquaporin 9a	0	-0.870212	0	0	0	0	aqp9a	NM_001033096	GO:0005215(transporter activity)|GO:0005372(water transmembrane transporter activity)|GO:0006810(transport)|GO:0006833(water transport)|GO:0015105(arsenite transmembrane transporter activity)|GO:0015168(glycerol transmembrane transporter activity)|GO:0015204(urea transmembrane transporter activity)|GO:0016020(membrane)|GO:0016021(integral to membrane)|GO:0055085(transmembrane transport)	#N/A	1.79294e-05	#N/A	#N/A	#N/A	#N/A
A_15_P208726	Bardet-Biedl syndrome 5	0	-0.596062	#N/A	#N/A	0	0	bbs5	NM_200299	GO:0001947(heart looping)|GO:0005622(intracellular)|GO:0005886(plasma membrane)|GO:0005929(cilium)|GO:0016020(membrane)|GO:0032402(melanosome transport)|GO:0042995(cell projection)|GO:0046907(intracellular transport)|GO:0051877(pigment granule aggregation in cell center)|GO:0060170(cilium membrane)|GO:0070121(Kupffer's vesicle development)	#N/A	0.00786028	#N/A	#N/A	#N/A	#N/A
A_15_P209426	coiled-coil-helix-coiled-coil-helix domain containing 4	0	0.704512	0	0	0	0	chchd4	NM_001003538	GO:0003674(molecular_function)|GO:0005739(mitochondrion)|GO:0005758(mitochondrial intermembrane space)|GO:0006810(transport)|GO:0015031(protein transport)	#N/A	0.00219795	#N/A	#N/A	#N/A	#N/A
A_15_P211181	zgc:114180	0	-1.33762	#N/A	#N/A	#N/A	#N/A	zgc:114180	NM_001030248	GO:0005509(calcium ion binding)|GO:0005575(cellular_component)	#N/A	1.12677e-05	#N/A	#N/A	#N/A	#N/A
A_15_P212276	adenomatosis polyposis coli	0	-0.599864	0	0	0	0	apc	NM_001143840	GO:0000776(kinetochore)|GO:0001501(skeletal system development)|GO:0001754(eye photoreceptor cell differentiation)|GO:0001889(liver development)|GO:0003157(endocardium development)|GO:0003170(heart valve development)|GO:0003306(Wnt receptor signaling pathway involved in heart development)|GO:0005634(nucleus)|GO:0005737(cytoplasm)|GO:0005813(centrosome)|GO:0007051(spindle organization)|GO:0008013(…	#N/A	0.000274464	#N/A	#N/A	#N/A	#N/A
A_15_P223336	0	0	-0.711182	#N/A	#N/A	0	0	0	ENSDART00000082000	0	#N/A	0.000116397	#N/A	#N/A	#N/A	#N/A
A_15_P236271	vesicle-associated membrane protein 2	0	-0.773546	0	0	0	0	vamp2	NM_200005	GO:0005886(plasma membrane)|GO:0016021(integral to membrane)|GO:0016192(vesicle-mediated transport)|GO:0031982(vesicle)|GO:0032154(cleavage furrow)	#N/A	6.6949e-05	#N/A	#N/A	#N/A	#N/A
A_15_P238358	gamma-aminobutyric acid (GABA) A receptor, alpha 1	0	-0.644424	#N/A	#N/A	#N/A	#N/A	gabra1	NM_001077326	GO:0004872(receptor activity)|GO:0004890(GABA-A receptor activity)|GO:0005216(ion channel activity)|GO:0005230(extracellular ligand-gated ion channel activity)|GO:0005886(plasma membrane)|GO:0006810(transport)|GO:0006811(ion transport)|GO:0006821(chloride transport)|GO:0007214(gamma-aminobutyric acid signaling pathway)|GO:0016020(membrane)|GO:0016021(integral to membrane)|GO:0030054(cell junction…	#N/A	8.80197e-05	#N/A	#N/A	#N/A	#N/A
A_15_P246506	protein unc-13 homolog C-like	0	-0.650907	0	0	0	0	LOC100334084	ENSDART00000075229	0	#N/A	0.000785953	#N/A	#N/A	#N/A	#N/A
A_15_P247016	coiled-coil domain-containing protein 136-like	0	-0.585537	0	0	0	0	LOC100330186	ENSDART00000080679	0	#N/A	0.000509818	#N/A	#N/A	#N/A	#N/A
A_15_P248708	0	0	-0.776998	#N/A	#N/A	#N/A	#N/A	0	TC370997	0	#N/A	0.00203215	#N/A	#N/A	#N/A	#N/A
A_15_P262466	FXYD domain containing ion transport regulator 6	0	-0.853767	#N/A	#N/A	#N/A	#N/A	fxyd6	NM_199847	GO:0005216(ion channel activity)|GO:0006811(ion transport)|GO:0016020(membrane)|GO:0034220(ion transmembrane transport)	#N/A	0.000116397	#N/A	#N/A	#N/A	#N/A
A_15_P263156	si:ch211-222g5.3	0	-0.674861	0	0	0	0	si:ch211-222g5.3	BC090723	GO:0003674(molecular_function)|GO:0005575(cellular_component)|GO:0008150(biological_process)	#N/A	0.000285427	#N/A	#N/A	#N/A	#N/A
A_15_P264346	SAM domain, SH3 domain and nuclear localisation signals, 1a	0	-0.782818	#N/A	#N/A	#N/A	#N/A	samsn1a	NM_001128669	0	#N/A	0.000102595	#N/A	#N/A	#N/A	#N/A
A_15_P288101	hexosaminidase A (alpha polypeptide)	0	-0.820213	0	0	0	0	hexa	NM_001114845	GO:0001525(angiogenesis)|GO:0003824(catalytic activity)|GO:0004553(hydrolase activity, hydrolyzing O-glycosyl compounds)|GO:0004563(beta-N-acetylhexosaminidase activity)|GO:0005975(carbohydrate metabolic process)|GO:0043169(cation binding)	#N/A	0.000126594	#N/A	#N/A	#N/A	#N/A
A_15_P295291	si:dkey-22i16.3	0	-0.614079	#N/A	#N/A	#N/A	#N/A	si:dkey-22i16.3	NM_001145556	0	#N/A	0.000418514	#N/A	#N/A	#N/A	#N/A
A_15_P296836	0	0	-0.614968	#N/A	#N/A	#N/A	#N/A	0	TC387906	0	#N/A	0.000105266	#N/A	#N/A	#N/A	#N/A
A_15_P298451	0	0	0.599443	#N/A	#N/A	0	0	0	ENSDART00000037846	0	#N/A	0.00133882	#N/A	#N/A	#N/A	#N/A
A_15_P308747	v-myb myeloblastosis viral oncogene homolog (avian)-like 1	0	0.615813	#N/A	#N/A	#N/A	#N/A	mybl1	ENSDART00000066655	GO:0003674(molecular_function)|GO:0005575(cellular_component)|GO:0008150(biological_process)	#N/A	0.000639649	#N/A	#N/A	#N/A	#N/A
A_15_P342160	0	0	-0.632112	0	0	0	0	0	ENSDART00000122359	0	#N/A	8.13886e-05	#N/A	#N/A	#N/A	#N/A
A_15_P357465	family with sequence similarity 46, member A	0	-0.734633	#N/A	#N/A	0	0	fam46a	NM_001103125	GO:0003674(molecular_function)|GO:0005575(cellular_component)|GO:0008150(biological_process)	#N/A	0.000152044	#N/A	#N/A	#N/A	#N/A
A_15_P364920	oxysterol binding protein-like 7	0	-0.66573	#N/A	#N/A	0	0	osbpl7	NM_001005927	GO:0006810(transport)|GO:0006869(lipid transport)	#N/A	8.03249e-05	#N/A	#N/A	#N/A	#N/A
A_15_P365385	lactase-like a	0	0.825585	#N/A	#N/A	#N/A	#N/A	lctla	NM_001002735	GO:0003824(catalytic activity)|GO:0004553(hydrolase activity, hydrolyzing O-glycosyl compounds)|GO:0005975(carbohydrate metabolic process)|GO:0043169(cation binding)	#N/A	0.000128328	#N/A	#N/A	#N/A	#N/A
A_15_P365520	leucine-rich repeat, immunoglobulin-like and transmembrane domains 2	0	-1.11978	#N/A	#N/A	#N/A	#N/A	lrit2	NM_001020536	GO:0016020(membrane)|GO:0016021(integral to membrane)	#N/A	0.000262464	#N/A	#N/A	#N/A	#N/A
A_15_P367470	calcium binding protein 1a	0	-0.63659	0	0	0	0	cabp1a	NM_001005962	GO:0005509(calcium ion binding)	#N/A	0.000100495	#N/A	#N/A	#N/A	#N/A
A_15_P374990	0	0	-0.730046	#N/A	#N/A	#N/A	#N/A	0	EH450222	0	#N/A	0.000166407	#N/A	#N/A	#N/A	#N/A
A_15_P375115	im:7152348	0	0.607078	#N/A	#N/A	#N/A	#N/A	im:7152348	BC091690	GO:0003674(molecular_function)|GO:0005575(cellular_component)|GO:0008150(biological_process)	#N/A	0.0041291	#N/A	#N/A	#N/A	#N/A
A_15_P376455	secretory calcium-binding phosphoprotein 5	0	-0.942925	#N/A	#N/A	#N/A	#N/A	scpp5	NM_001145236	0	#N/A	0.000174685	#N/A	#N/A	#N/A	#N/A
A_15_P392810	serine incorporator 4-like	0	-0.844553	#N/A	#N/A	#N/A	#N/A	LOC570112	ENSDART00000098815	0	#N/A	0.000107708	#N/A	#N/A	#N/A	#N/A
A_15_P392945	0	0	-0.835615	#N/A	#N/A	#N/A	#N/A	0	ENSDART00000114719	0	#N/A	6.79498e-05	#N/A	#N/A	#N/A	#N/A
A_15_P394695	si:ch211-184m19.2	0	-0.823575	0	0	0	0	si:ch211-184m19.2	NM_001030116	GO:0006508(proteolysis)|GO:0016805(dipeptidase activity)	#N/A	0.00027885	#N/A	#N/A	#N/A	#N/A
A_15_P395255	0	0	-0.759262	#N/A	#N/A	#N/A	#N/A	0	TC389080	GO:0006879(cellular iron ion homeostasis)|GO:0030097(hemopoiesis)	#N/A	0.000129939	#N/A	#N/A	#N/A	#N/A
A_15_P398105	lecithin retinol acyltransferase-like	0	-0.60462	#N/A	#N/A	#N/A	#N/A	LOC556575	NM_001135971	0	#N/A	0.00031542	#N/A	#N/A	#N/A	#N/A
A_15_P404365	si:dkey-92k1.12	0	-0.587024	0	0	0	0	si:dkey-92k1.12	ENSDART00000110923	0	#N/A	0.000137278	#N/A	#N/A	#N/A	#N/A
A_15_P408955	uncharacterized LOC799480	0	-0.842591	#N/A	#N/A	#N/A	#N/A	LOC799480	ENSDART00000145610	0	#N/A	1.6621e-05	#N/A	#N/A	#N/A	#N/A
A_15_P409825	solute carrier family 16 (monocarboxylic acid transporters), member 3	0	-0.848575	0	0	0	0	slc16a3	NM_212708	GO:0015355(secondary active monocarboxylate transmembrane transporter activity)|GO:0015711(organic anion transport)|GO:0015718(monocarboxylic acid transport)|GO:0016021(integral to membrane)|GO:0055085(transmembrane transport)	#N/A	0.00021031	#N/A	#N/A	#N/A	#N/A
A_15_P412575	lens epithelial protein-like	0	-0.732549	#N/A	#N/A	#N/A	#N/A	lenepl	ENSDART00000144107	0	#N/A	0.000827994	#N/A	#N/A	#N/A	#N/A
A_15_P433295	0	0	-0.855533	0	0	0	0	0	TC402048	0	#N/A	0.000404982	#N/A	#N/A	#N/A	#N/A
A_15_P433400	wu:fj53b07	0	-0.610726	0	0	0	0	wu:fj53b07	EE719257	0	#N/A	0.000317014	#N/A	#N/A	#N/A	#N/A
A_15_P441850	novel protein similar to vertebrate hairy and enhancer of split 2 (Drosophila) (HES2)	0	0.926842	#N/A	#N/A	#N/A	#N/A	LOC559147	NM_001123245	0	#N/A	0.000132476	#N/A	#N/A	#N/A	#N/A
A_15_P446290	retinaldehyde binding protein 1b	0	-0.646039	#N/A	#N/A	#N/A	#N/A	rlbp1b	NM_205690	GO:0005215(transporter activity)|GO:0005622(intracellular)|GO:0006810(transport)|GO:0007634(optokinetic behavior)|GO:0009416(response to light stimulus)	#N/A	0.000167864	#N/A	#N/A	#N/A	#N/A
A_15_P462552	tubby-related protein 1-like	0	-0.826619	#N/A	#N/A	#N/A	#N/A	LOC100330754	ENSDART00000123480	0	#N/A	8.33407e-05	#N/A	#N/A	#N/A	#N/A
A_15_P470165	solute carrier family 12, member 7b	0	-0.729131	0	0	0	0	slc12a7b	ENSDART00000089232	0	#N/A	3.75267e-05	#N/A	#N/A	#N/A	#N/A
A_15_P472345	enolase 1a, (alpha)	0	-0.694784	#N/A	#N/A	1.11332	0	eno1a	NM_212722	GO:0000015(phosphopyruvate hydratase complex)|GO:0000287(magnesium ion binding)|GO:0004634(phosphopyruvate hydratase activity)|GO:0006096(glycolysis)|GO:0016829(lyase activity)	#N/A	0.00293207	#N/A	#N/A	4.2874e-06	#N/A
A_15_P473090	dyskeratosis congenita 1, dyskerin	0	0.669528	0	0	0	0	dkc1	NM_001033107	GO:0001522(pseudouridine synthesis)|GO:0003723(RNA binding)|GO:0006396(RNA processing)|GO:0009451(RNA modification)|GO:0009982(pseudouridine synthase activity)	#N/A	5.20432e-05	#N/A	#N/A	#N/A	#N/A
A_15_P474290	0	0	-0.992802	0	-0.591486	#N/A	#N/A	0	TC378973	GO:0000146(microfilament motor activity)|GO:0000302(response to reactive oxygen species)|GO:0000910(cytokinesis)|GO:0001701(in utero embryonic development)|GO:0001725(stress fiber)|GO:0001764(neuron migration)|GO:0001778(plasma membrane repair)|GO:0002026(regulation of the force of heart contraction)|GO:0002027(regulation of heart rate)|GO:0003674(molecular_function)|GO:0003774(motor activity)|GO…	#N/A	6.70441e-06	#N/A	0.0417001	#N/A	#N/A
A_15_P485790	aldolase C, fructose-bisphosphate, b	0	-0.600829	0	-0.75184	0.862434	0	aldocb	NM_194384	GO:0003824(catalytic activity)|GO:0004332(fructose-bisphosphate aldolase activity)|GO:0005575(cellular_component)|GO:0006096(glycolysis)|GO:0016829(lyase activity)	#N/A	0.0016742	#N/A	#N/A	#N/A	#N/A
A_15_P511917	RAB3A, member RAS oncogene family, a	0	-0.701844	#N/A	#N/A	#N/A	#N/A	rab3aa	NM_001003419	GO:0000166(nucleotide binding)|GO:0005525(GTP binding)|GO:0005622(intracellular)|GO:0007264(small GTPase mediated signal transduction)|GO:0015031(protein transport)	#N/A	0.000436297	#N/A	#N/A	#N/A	#N/A
A_15_P546277	uncharacterized LOC100333275	0	0.659137	0	0	0	0	LOC100333275	ENSDART00000126625	0	#N/A	0.000849935	#N/A	#N/A	#N/A	#N/A
A_15_P556822	ankyrin repeat domain 33Aa	0	-1.00457	#N/A	#N/A	#N/A	#N/A	ankrd33aa	ENSDART00000078030	0	#N/A	2.30852e-05	#N/A	#N/A	#N/A	#N/A
A_15_P567022	claudin 2	0	-0.883262	#N/A	#N/A	#N/A	#N/A	cldn2	NM_001004559	GO:0005198(structural molecule activity)|GO:0005886(plasma membrane)|GO:0005923(tight junction)|GO:0008150(biological_process)|GO:0016020(membrane)|GO:0016021(integral to membrane)|GO:0030054(cell junction)	#N/A	7.23623e-05	#N/A	#N/A	#N/A	#N/A
A_15_P571137	MAGUK p55 subfamily member 4-like	0	-0.917658	#N/A	#N/A	#N/A	#N/A	LOC100331226	ENSDART00000045070	0	#N/A	4.03883e-05	#N/A	#N/A	#N/A	#N/A
A_15_P571847	0	0	-0.959692	#N/A	#N/A	#N/A	#N/A	0	TC388422	0	#N/A	5.55738e-05	#N/A	#N/A	#N/A	#N/A
A_15_P574807	pancreatic progenitor cell differentiation and proliferation factor a	0	-0.79346	0	0	0	0	ppdpfa	NM_200079	GO:0001708(cell fate specification)|GO:0007275(multicellular organismal development)|GO:0008283(cell proliferation)|GO:0030154(cell differentiation)|GO:0031017(exocrine pancreas development)	#N/A	0.000212494	#N/A	#N/A	#N/A	#N/A
A_15_P581027	0	0	-1.25785	#N/A	#N/A	#N/A	#N/A	0	CN510946	0	#N/A	7.8734e-05	#N/A	#N/A	#N/A	#N/A
A_15_P589432	ATP-binding cassette sub-family C member 8-like	0	-0.60437	#N/A	#N/A	#N/A	#N/A	LOC100329706	XR_117895	0	#N/A	3.4222e-05	#N/A	#N/A	#N/A	#N/A
A_15_P593357	0	0	0.62217	0	0	0	0	0	ENSDART00000133721	0	#N/A	0.00017566	#N/A	#N/A	#N/A	#N/A
A_15_P596047	nucleolar and coiled-body phosphoprotein 1	0	0.638904	#N/A	#N/A	0	0	nolc1	NM_001256652	GO:0048701(embryonic cranial skeleton morphogenesis)	#N/A	0.0087054	#N/A	#N/A	#N/A	#N/A
A_15_P597597	0	0	-0.765371	0	0	0	0	0	TC395038	0	#N/A	0.000127854	#N/A	#N/A	#N/A	#N/A
A_15_P614497	gamma-aminobutyric acid receptor subunit beta-3-like	0	-1.17777	#N/A	#N/A	#N/A	#N/A	LOC566922	ENSDART00000087300	0	#N/A	1.97727e-05	#N/A	#N/A	#N/A	#N/A
A_15_P620276	inosine 5'-phosphate dehydrogenase 1a	0	-0.80864	#N/A	#N/A	0	0	impdh1a	NM_001002177	GO:0003824(catalytic activity)|GO:0003938(IMP dehydrogenase activity)|GO:0005575(cellular_component)|GO:0006164(purine nucleotide biosynthetic process)|GO:0006177(GMP biosynthetic process)|GO:0016491(oxidoreductase activity)|GO:0046872(metal ion binding)|GO:0055114(oxidation-reduction process)	#N/A	6.6949e-05	#N/A	#N/A	#N/A	#N/A
A_15_P620386	zgc:110289	0	0.621141	#N/A	#N/A	0	0	zgc:110289	NM_001017600	GO:0006351(transcription, DNA-dependent)	#N/A	0.00153252	#N/A	#N/A	#N/A	#N/A
A_15_P621001	nuclear transcription factor Y, alpha	0	0.727447	0	0	0	0	nfya	NM_001082795	GO:0003677(DNA binding)|GO:0003700(sequence-specific DNA binding transcription factor activity)|GO:0005634(nucleus)|GO:0006355(regulation of transcription, DNA-dependent)|GO:0016602(CCAAT-binding factor complex)	#N/A	2.30852e-05	#N/A	#N/A	#N/A	#N/A
A_15_P622068	HEAT repeat containing 1	0	0.732914	0	0	0	0	heatr1	NM_199900	GO:0000462(maturation of SSU-rRNA from tricistronic rRNA transcript (SSU-rRNA, 5.8S rRNA, LSU-rRNA))|GO:0005488(binding)|GO:0005634(nucleus)|GO:0005730(nucleolus)|GO:0006364(rRNA processing)|GO:0030529(ribonucleoprotein complex)|GO:0042254(ribosome biogenesis)|GO:0043066(negative regulation of apoptotic process)|GO:0043487(regulation of RNA stability)	#N/A	4.85849e-05	#N/A	#N/A	#N/A	#N/A
A_15_P623126	karyopherin alpha 2 (RAG cohort 1, importin alpha 1)	0	0.649738	0	0	0	0	kpna2	NM_001002335	GO:0005488(binding)|GO:0005634(nucleus)|GO:0005737(cytoplasm)|GO:0006606(protein import into nucleus)|GO:0008565(protein transporter activity)	#N/A	3.09195e-05	#N/A	#N/A	#N/A	#N/A
A_15_P623346	glutamate receptor, ionotropic, AMPA 2b	0	-0.587687	0	0	0	0	gria2b	NM_131895	GO:0004872(receptor activity)|GO:0004970(ionotropic glutamate receptor activity)|GO:0005215(transporter activity)|GO:0005216(ion channel activity)|GO:0005234(extracellular-glutamate-gated ion channel activity)|GO:0005886(plasma membrane)|GO:0006810(transport)|GO:0006811(ion transport)|GO:0016020(membrane)|GO:0016021(integral to membrane)|GO:0030054(cell junction)|GO:0030288(outer membrane-bounded…	#N/A	6.11413e-05	#N/A	#N/A	#N/A	#N/A
A_15_P623776	si:ch211-69g19.2	0	0.585192	0	0	0	0	si:ch211-69g19.2	NM_001045049	GO:0003674(molecular_function)|GO:0005575(cellular_component)|GO:0008150(biological_process)	#N/A	0.000239318	#N/A	#N/A	#N/A	#N/A
A_15_P623906	zinc finger protein 385B	0	-0.597655	0	0	0	0	znf385b	NM_212793	GO:0003676(nucleic acid binding)|GO:0005622(intracellular)|GO:0005634(nucleus)|GO:0008270(zinc ion binding)|GO:0046872(metal ion binding)	#N/A	0.000741379	#N/A	#N/A	#N/A	#N/A
A_15_P625786	homeo box B8a	0	1.17123	0	0	0	0	hoxb8a	NM_131120	GO:0000976(transcription regulatory region sequence-specific DNA binding)|GO:0003677(DNA binding)|GO:0003700(sequence-specific DNA binding transcription factor activity)|GO:0005634(nucleus)|GO:0006351(transcription, DNA-dependent)|GO:0006355(regulation of transcription, DNA-dependent)|GO:0007275(multicellular organismal development)|GO:0043565(sequence-specific DNA binding)	#N/A	7.52664e-06	#N/A	#N/A	#N/A	#N/A
A_15_P626121	homeo box C4a	0	0.800445	0	0	0	0	hoxc4a	NM_131122	GO:0003677(DNA binding)|GO:0003700(sequence-specific DNA binding transcription factor activity)|GO:0005634(nucleus)|GO:0006351(transcription, DNA-dependent)|GO:0006355(regulation of transcription, DNA-dependent)|GO:0007275(multicellular organismal development)|GO:0043565(sequence-specific DNA binding)	#N/A	0.000117869	#N/A	#N/A	#N/A	#N/A
A_15_P626266	glomulin, FKBP associated protein b	0	-0.923509	#N/A	#N/A	#N/A	#N/A	glmnb	NM_001130629	GO:0003674(molecular_function)|GO:0005575(cellular_component)|GO:0008150(biological_process)	#N/A	1.90995e-05	#N/A	#N/A	#N/A	#N/A
A_15_P627616	homeo box A4a	0	0.858956	0	0	0	0	hoxa4a	NM_131535	GO:0003677(DNA binding)|GO:0003700(sequence-specific DNA binding transcription factor activity)|GO:0005634(nucleus)|GO:0006351(transcription, DNA-dependent)|GO:0006355(regulation of transcription, DNA-dependent)|GO:0007275(multicellular organismal development)|GO:0043565(sequence-specific DNA binding)	#N/A	0.000993723	#N/A	#N/A	#N/A	#N/A
A_15_P628766	nucleolar complex associated 3 homolog (S. cerevisiae)	0	0.598132	0	0	0	0	noc3l	NM_001002863	GO:0005488(binding)|GO:0005634(nucleus)|GO:0005730(nucleolus)|GO:0007517(muscle organ development)|GO:0019216(regulation of lipid metabolic process)	#N/A	0.00010381	#N/A	#N/A	#N/A	#N/A
A_15_P628941	glutamate decarboxylase 1b	0	-0.585914	#N/A	#N/A	0	0	gad1b	NM_194419	GO:0003824(catalytic activity)|GO:0004351(glutamate decarboxylase activity)|GO:0009449(gamma-aminobutyric acid biosynthetic process)|GO:0016829(lyase activity)|GO:0016831(carboxy-lyase activity)|GO:0019752(carboxylic acid metabolic process)|GO:0030170(pyridoxal phosphate binding)|GO:0042136(neurotransmitter biosynthetic process)	#N/A	0.00508913	#N/A	#N/A	#N/A	#N/A
A_15_P629731	neuroplastin b	0	-0.636994	0	0	0	0	nptnb	NM_205705	GO:0008150(biological_process)|GO:0016020(membrane)	#N/A	0.000101838	#N/A	#N/A	#N/A	#N/A
A_15_P632316	shadow of prion protein	0	-0.608411	0	0	0	0	sprn	NM_198981	GO:0003674(molecular_function)|GO:0005886(plasma membrane)|GO:0016020(membrane)|GO:0031225(anchored to membrane)	#N/A	0.000670952	#N/A	#N/A	#N/A	#N/A
A_15_P637667	discs, large (Drosophila) homolog 2	0	-0.647864	0	0	0	0	dlg2	NM_001012378	GO:0010923(negative regulation of phosphatase activity)	#N/A	0.000232427	#N/A	#N/A	#N/A	#N/A
A_15_P652754	myosin, heavy polypeptide 1.2, skeletal muscle	0	0.702239	0	0.934772	0.688858	0	myhz1.2	NM_001161446	GO:0000166(nucleotide binding)|GO:0003774(motor activity)|GO:0003779(actin binding)|GO:0005524(ATP binding)|GO:0008152(metabolic process)|GO:0016459(myosin complex)|GO:0032982(myosin filament)	#N/A	0.000110462	#N/A	0.0637505	0.000207032	#N/A
A_15_P654521	neurogranin (protein kinase C substrate, RC3) a	0	-0.614358	#N/A	#N/A	#N/A	#N/A	nrgna	ENSDART00000148871	0	#N/A	0.000348686	#N/A	#N/A	#N/A	#N/A
A_15_P656556	metallothionein 2	0	-0.803538	0	0	0	0	mt2	BC049475	GO:0010038(response to metal ion)|GO:0010043(response to zinc ion)|GO:0046686(response to cadmium ion)|GO:0046688(response to copper ion)|GO:0046872(metal ion binding)|GO:0051597(response to methylmercury)	#N/A	2.3747e-05	#N/A	#N/A	#N/A	#N/A
A_15_P656991	chromatin assembly factor 1, subunit A (p150)	0	0.609858	0	0	0	0	chaf1a	NM_001045013	GO:0005634(nucleus)|GO:0006260(DNA replication)|GO:0006281(DNA repair)|GO:0006351(transcription, DNA-dependent)|GO:0006355(regulation of transcription, DNA-dependent)|GO:0006974(response to DNA damage stimulus)|GO:0007049(cell cycle)|GO:0031497(chromatin assembly)|GO:0033186(CAF-1 complex)	#N/A	0.00017566	#N/A	#N/A	#N/A	#N/A
A_15_P657036	homeo box B6b	0	0.919444	0	0	0	0	hoxb6b	ENSDART00000025966	GO:0003677(DNA binding)|GO:0003700(sequence-specific DNA binding transcription factor activity)|GO:0005634(nucleus)|GO:0006351(transcription, DNA-dependent)|GO:0006355(regulation of transcription, DNA-dependent)|GO:0007275(multicellular organismal development)|GO:0043565(sequence-specific DNA binding)	#N/A	0.000328435	#N/A	#N/A	#N/A	#N/A
A_15_P657366	unc-119 homolog b (C. elegans)	0	-0.648637	#N/A	#N/A	0	0	unc119b	NM_001040394	GO:0003674(molecular_function)|GO:0005575(cellular_component)|GO:0008150(biological_process)	#N/A	0.000285427	#N/A	#N/A	#N/A	#N/A
A_15_P664376	WD repeat domain 77	0	0.590573	0	0	0	0	wdr77	BC066433	GO:0003674(molecular_function)|GO:0005575(cellular_component)|GO:0008150(biological_process)	#N/A	0.00299162	#N/A	#N/A	#N/A	#N/A
A_15_P665361	host cell factor C1a	0	0.611649	0	0	0	0	hcfc1a	NM_001045064	GO:0005575(cellular_component)|GO:0008150(biological_process)	#N/A	6.08794e-05	#N/A	#N/A	#N/A	#N/A
A_15_P671791	collagen alpha-3(IX) chain-like	0	1.23256	0	0	0	0	LOC100537277	ENSDART00000122269	0	#N/A	7.52664e-06	#N/A	#N/A	#N/A	#N/A
A_15_P673406	collagen, type IX, alpha 1	0	0.613315	0.656379	0	0	0	col9a1	NM_213264	GO:0005581(collagen)	#N/A	9.02307e-05	0.046697	#N/A	#N/A	#N/A
A_15_P676136	si:ch73-142c19.2	0	-0.817656	#N/A	#N/A	#N/A	#N/A	si:ch73-142c19.2	ENSDART00000081832	0	#N/A	7.3854e-05	#N/A	#N/A	#N/A	#N/A
A_15_P677526	uncharacterized LOC561947	0	0.630325	#N/A	#N/A	#N/A	#N/A	LOC561947	CT630535	0	#N/A	0.000128237	#N/A	#N/A	#N/A	#N/A
A_15_P681476	0	0	-0.660797	#N/A	#N/A	#N/A	#N/A	0	TC374349	GO:0003674(molecular_function)|GO:0005515(protein binding)|GO:0005575(cellular_component)|GO:0005634(nucleus)|GO:0006260(DNA replication)|GO:0006355(regulation of transcription, DNA-dependent)|GO:0008150(biological_process)	#N/A	0.000121963	#N/A	#N/A	#N/A	#N/A
A_15_P684701	0	0	-1.2972	#N/A	#N/A	#N/A	#N/A	0	ENSDART00000130189	0	#N/A	1.89546e-05	#N/A	#N/A	#N/A	#N/A
A_15_P698786	notch homolog 1a	0	0.807673	#N/A	#N/A	0	0	notch1a	CT734181	GO:0001756(somitogenesis)|GO:0001840(neural plate development)|GO:0004872(receptor activity)|GO:0005509(calcium ion binding)|GO:0006351(transcription, DNA-dependent)|GO:0006355(regulation of transcription, DNA-dependent)|GO:0007219(Notch signaling pathway)|GO:0007275(multicellular organismal development)|GO:0007368(determination of left/right symmetry)|GO:0007399(nervous system development)|GO:00…	#N/A	0.000215935	#N/A	#N/A	#N/A	#N/A
A_15_P711187	0	0	-0.677608	#N/A	#N/A	#N/A	#N/A	0	ENSDART00000135295	0	#N/A	0.000101832	#N/A	#N/A	#N/A	#N/A
A_15_P720306	cell division cycle associated 8	0	0.610357	0	0	0	0	cdca8	NM_001007456	GO:0000775(chromosome, centromeric region)|GO:0003674(molecular_function)|GO:0005634(nucleus)|GO:0005694(chromosome)|GO:0005737(cytoplasm)|GO:0005819(spindle)|GO:0005856(cytoskeleton)|GO:0007049(cell cycle)|GO:0007067(mitosis)|GO:0007507(heart development)|GO:0032133(chromosome passenger complex)|GO:0051301(cell division)	#N/A	0.00158395	#N/A	#N/A	#N/A	#N/A
A_15_P721716	si:ch211-222g5.3	0	-0.751973	0	0	0	0	si:ch211-222g5.3	NM_001201403	GO:0003674(molecular_function)|GO:0005575(cellular_component)|GO:0008150(biological_process)	#N/A	0.000724708	#N/A	#N/A	#N/A	#N/A
A_15_P727826	pseudouridylate synthase 7 homolog (S. cerevisiae)	0	0.616271	0	0	0	0	pus7	NM_001122698	GO:0001522(pseudouridine synthesis)|GO:0003676(nucleic acid binding)|GO:0003723(RNA binding)|GO:0009451(RNA modification)|GO:0009982(pseudouridine synthase activity)	#N/A	0.000436297	#N/A	#N/A	#N/A	#N/A
A_15_P737831	potassium voltage-gated channel, Shab-related subfamily, member 2	0	-0.58673	#N/A	#N/A	#N/A	#N/A	kcnb2	ENSDART00000129365	GO:0005216(ion channel activity)|GO:0005244(voltage-gated ion channel activity)|GO:0005249(voltage-gated potassium channel activity)|GO:0005267(potassium channel activity)|GO:0006810(transport)|GO:0006811(ion transport)|GO:0006813(potassium ion transport)|GO:0008076(voltage-gated potassium channel complex)|GO:0016020(membrane)|GO:0016021(integral to membrane)|GO:0034765(regulation of ion transmem…	#N/A	8.31961e-05	#N/A	#N/A	#N/A	#N/A
A_15_P739866	ATPase, H+ transporting, lysosomal, V0 subunit c, b	0	-0.649605	0	0	0	0	atp6v0cb	NM_205554	GO:0005245(voltage-gated calcium channel activity)|GO:0006810(transport)|GO:0006811(ion transport)|GO:0008021(synaptic vesicle)|GO:0015078(hydrogen ion transmembrane transporter activity)|GO:0015991(ATP hydrolysis coupled proton transport)|GO:0015992(proton transport)|GO:0016020(membrane)|GO:0016021(integral to membrane)|GO:0033177(proton-transporting two-sector ATPase complex, proton-transportin…	#N/A	0.000347509	#N/A	#N/A	#N/A	#N/A
A_15_P740121	WD repeat domain 43	0	0.683925	0	0	0	0	wdr43	NM_001018166	GO:0001525(angiogenesis)|GO:0001570(vasculogenesis)|GO:0003674(molecular_function)|GO:0005575(cellular_component)|GO:0060218(hemopoietic stem cell differentiation)	#N/A	0.00147831	#N/A	#N/A	#N/A	#N/A
A_15_P741651	N-myc downstream regulated gene 4	0	-0.598929	0	0	0	0	ndrg4	NM_001045173	GO:0001947(heart looping)|GO:0005575(cellular_component)|GO:0035050(embryonic heart tube development)|GO:0060038(cardiac muscle cell proliferation)	#N/A	0.000158325	#N/A	#N/A	#N/A	#N/A
A_15_P742916	high-mobility group box 2b	0	0.588581	0	0	0	0	hmgb2b	NM_001004674	GO:0003677(DNA binding)|GO:0005488(binding)|GO:0005634(nucleus)	#N/A	0.000102906	#N/A	#N/A	#N/A	#N/A
A_15_P743286	connexin 43.4	0	0.775913	#N/A	#N/A	0	0	cx43.4	NM_131069	GO:0005886(plasma membrane)|GO:0005921(gap junction)|GO:0005922(connexon complex)|GO:0007154(cell communication)|GO:0016020(membrane)|GO:0016021(integral to membrane)|GO:0030054(cell junction)	#N/A	0.000505153	#N/A	#N/A	#N/A	#N/A
A_15_P748466	regulator of chromosome condensation 1	0	0.656392	0	0	0	0	rcc1	NM_213178	GO:0005575(cellular_component)|GO:0008150(biological_process)	#N/A	3.42747e-05	#N/A	#N/A	#N/A	#N/A
A_15_P751561	kinesin family member C1-like	0	0.627875	#N/A	#N/A	0	0	LOC561143	NM_001044954	0	#N/A	0.000331255	#N/A	#N/A	#N/A	#N/A
A_15_P755096	nucleoporin 54	0	0.617253	0	0	0	0	nup54	NM_001001948	GO:0008150(biological_process)	#N/A	3.53501e-05	#N/A	#N/A	#N/A	#N/A
A_15_P755421	zgc:158463	0	-0.644301	#N/A	#N/A	0	0	zgc:158463	NM_001098396	GO:0003674(molecular_function)|GO:0005575(cellular_component)|GO:0008150(biological_process)	#N/A	0.00767377	#N/A	#N/A	#N/A	#N/A
A_15_P756541	neurexin 3b	0	-0.585891	#N/A	#N/A	0	0	nrxn3b	NM_001080047	GO:0001525(angiogenesis)|GO:0007155(cell adhesion)|GO:0016020(membrane)|GO:0016021(integral to membrane)|GO:0046872(metal ion binding)	#N/A	0.000660654	#N/A	#N/A	#N/A	#N/A
A_15_P758046	0	0	-0.603147	#N/A	#N/A	0	0	0	NP13326890	0	#N/A	8.07141e-05	#N/A	#N/A	#N/A	#N/A
A_15_P759096	high mobility group AT-hook 1b	0	-0.889871	0	0	0	0	hmga1b	NM_001077276	GO:0000785(chromatin)|GO:0003677(DNA binding)|GO:0005634(nucleus)|GO:0006355(regulation of transcription, DNA-dependent)	#N/A	0.00688946	#N/A	#N/A	#N/A	#N/A
A_15_P759611	aspartylglucosaminidase	0	-0.597341	0	0	0	0	aga	BC066439	GO:0003948(N4-(beta-N-acetylglucosaminyl)-L-asparaginase activity)|GO:0008152(metabolic process)|GO:0016787(hydrolase activity)|GO:0033345(asparagine catabolic process via L-aspartate)|GO:0051604(protein maturation)	#N/A	0.000163317	#N/A	#N/A	#N/A	#N/A
A_15_P759636	0	0	0.626815	0	0	0	0	0	0	0	#N/A	0.000285427	#N/A	#N/A	#N/A	#N/A
A_15_P763571	0	0	-0.692964	0	0	0	0	0	ENSDART00000097332	0	#N/A	3.57138e-05	#N/A	#N/A	#N/A	#N/A
A_15_P768826	zgc:153395	0	-0.661781	0	0	0	0	zgc:153395	NM_001045421	GO:0000122(negative regulation of transcription from RNA polymerase II promoter)|GO:0000166(nucleotide binding)|GO:0005488(binding)|GO:0005634(nucleus)|GO:0005737(cytoplasm)|GO:0030512(negative regulation of transforming growth factor beta receptor signaling pathway)|GO:0046332(SMAD binding)	#N/A	6.33396e-05	#N/A	#N/A	#N/A	#N/A
A_15_P772801	D site of albumin promoter (albumin D-box) binding protein a	0	-0.84723	#N/A	#N/A	0	0	dbpa	ENSDART00000091707	GO:0003677(DNA binding)|GO:0003700(sequence-specific DNA binding transcription factor activity)|GO:0005634(nucleus)|GO:0006355(regulation of transcription, DNA-dependent)|GO:0043565(sequence-specific DNA binding)|GO:0046983(protein dimerization activity)	#N/A	1.86813e-05	#N/A	#N/A	#N/A	#N/A
A_15_P101217	actin, alpha, cardiac muscle 1b	#N/A	#N/A	0.84141	0	0.861791	0	actc1b	AI964279	GO:0000166(nucleotide binding)|GO:0005524(ATP binding)|GO:0005737(cytoplasm)|GO:0005856(cytoskeleton)	#N/A	#N/A	0.027982	#N/A	1.62025e-05	#N/A
A_15_P101419	secreted acidic cysteine rich glycoprotein	0	0	0.849074	0	0.944247	0	sparc	NM_001001942	GO:0005509(calcium ion binding)|GO:0005578(proteinaceous extracellular matrix)|GO:0005615(extracellular space)|GO:0007165(signal transduction)|GO:0030916(otic vesicle formation)|GO:0032474(otolith morphogenesis)|GO:0048752(semicircular canal morphogenesis)|GO:0051216(cartilage development)|GO:0060037(pharyngeal system development)	#N/A	#N/A	0.00251354	#N/A	9.28156e-05	#N/A
A_15_P103741	creatine kinase, muscle a	0	0	0.854669	0	1.45888	0	ckma	NM_130932	GO:0000166(nucleotide binding)|GO:0003824(catalytic activity)|GO:0005524(ATP binding)|GO:0016301(kinase activity)|GO:0016310(phosphorylation)|GO:0016740(transferase activity)|GO:0016772(transferase activity, transferring phosphorus-containing groups)	#N/A	#N/A	0.00717298	#N/A	#N/A	#N/A
A_15_P104141	retinol binding protein 4, plasma	0	0	0.729813	0	0.999081	0	rbp4	NM_130920	GO:0001889(liver development)|GO:0005215(transporter activity)|GO:0005488(binding)|GO:0005501(retinoid binding)|GO:0006810(transport)|GO:0032526(response to retinoic acid)	#N/A	#N/A	0.0530048	#N/A	#N/A	#N/A
A_15_P105625	ribosomal protein L8	0	0	0.718914	0	0.585191	0	rpl8	NM_200713	GO:0003723(RNA binding)|GO:0003735(structural constituent of ribosome)|GO:0005622(intracellular)|GO:0005737(cytoplasm)|GO:0005840(ribosome)|GO:0006412(translation)|GO:0015934(large ribosomal subunit)|GO:0019843(rRNA binding)|GO:0030529(ribonucleoprotein complex)	#N/A	#N/A	0.00840228	#N/A	0.000175466	#N/A
A_15_P105979	SPRY domain containing 4	0	0	0.599983	0	0	0	spryd4	NM_001002477	GO:0003674(molecular_function)|GO:0008150(biological_process)	#N/A	#N/A	0.0208067	#N/A	#N/A	#N/A
A_15_P107695	fatty acid binding protein 10a, liver basic	#N/A	#N/A	-0.946222	-1.4518	0	0	fabp10a	NM_152960	GO:0005215(transporter activity)|GO:0005488(binding)|GO:0005737(cytoplasm)|GO:0006810(transport)|GO:0008289(lipid binding)|GO:0032052(bile acid binding)	#N/A	#N/A	0.00482323	0.00225502	#N/A	#N/A
A_15_P107998	ClpP caseinolytic peptidase, ATP-dependent, proteolytic subunit homolog (E. coli)	0	0	0.721225	0	0.978758	0	clpp	NM_001020684	GO:0004252(serine-type endopeptidase activity)|GO:0006508(proteolysis)|GO:0008233(peptidase activity)|GO:0008236(serine-type peptidase activity)|GO:0016787(hydrolase activity)	#N/A	#N/A	0.00929874	#N/A	2.57172e-05	#N/A
A_15_P110715	cerebral dopamine neurotrophic factor	#N/A	#N/A	0.585066	0	0	0	cdnf	NM_001123281	GO:0003674(molecular_function)|GO:0005575(cellular_component)|GO:0008150(biological_process)	#N/A	#N/A	0.0300692	#N/A	#N/A	#N/A
A_15_P113089	actin, alpha 2, smooth muscle, aorta	0	0	-0.845777	-1.21388	0	0	acta2	NM_212620	GO:0000166(nucleotide binding)|GO:0005524(ATP binding)|GO:0005737(cytoplasm)|GO:0005856(cytoskeleton)	#N/A	#N/A	0.00390419	0.00225502	#N/A	#N/A
A_15_P113137	aldolase a, fructose-bisphosphate, b	0	0	0.687035	0	1.41488	0	aldoab	NM_213215	GO:0003824(catalytic activity)|GO:0004332(fructose-bisphosphate aldolase activity)|GO:0005575(cellular_component)|GO:0006096(glycolysis)|GO:0016829(lyase activity)	#N/A	#N/A	0.0256227	#N/A	#N/A	#N/A
A_15_P113289	junctophilin 1b	#N/A	#N/A	-0.824836	0.714459	0	0	jph1b	NM_001044348	GO:0003674(molecular_function)|GO:0005575(cellular_component)|GO:0008150(biological_process)	#N/A	#N/A	0.041948	0.146286	#N/A	#N/A
A_15_P114937	solute carrier family 25 alpha, member 5	0	0	0.675635	0	0.644751	0	slc25a5	NM_173247	GO:0005215(transporter activity)|GO:0005488(binding)|GO:0005743(mitochondrial inner membrane)|GO:0006810(transport)|GO:0016020(membrane)|GO:0016021(integral to membrane)|GO:0055085(transmembrane transport)	#N/A	#N/A	0.01477	#N/A	8.56114e-05	#N/A
A_15_P115826	zgc:101744	0	0	0.622239	0	0	0	zgc:101744	BC090826	GO:0004872(receptor activity)|GO:0005575(cellular_component)|GO:0008150(biological_process)	#N/A	#N/A	0.0115793	#N/A	#N/A	#N/A
A_15_P118050	glutamate dehydrogenase 1b	0	0	0.615439	0	0	0	glud1b	NM_199545	GO:0000166(nucleotide binding)|GO:0005575(cellular_component)|GO:0006520(cellular amino acid metabolic process)|GO:0016491(oxidoreductase activity)|GO:0016639(oxidoreductase activity, acting on the CH-NH2 group of donors, NAD or NADP as acceptor)|GO:0055114(oxidation-reduction process)	#N/A	#N/A	0.0357875	#N/A	#N/A	#N/A
A_15_P119982	zgc:73265	0	0	-0.620608	0	0	0	zgc:73265	NM_200766	GO:0003674(molecular_function)|GO:0005575(cellular_component)|GO:0008150(biological_process)	#N/A	#N/A	0.0102054	#N/A	#N/A	#N/A
A_15_P120396	myosin, heavy polypeptide 2, fast muscle specific	0	0	0.752456	0	0	0	myhz2	NM_152982	GO:0000166(nucleotide binding)|GO:0003774(motor activity)|GO:0003779(actin binding)|GO:0005524(ATP binding)|GO:0006950(response to stress)|GO:0008152(metabolic process)|GO:0016459(myosin complex)|GO:0032982(myosin filament)	#N/A	#N/A	0.0154025	#N/A	#N/A	#N/A
A_15_P170661	troponin T3a, skeletal, fast	0	0	1.05192	0.694093	0.995779	0	tnnt3a	NM_131565	0	#N/A	#N/A	0.0019842	0.0135444	6.94333e-06	#N/A
A_15_P171266	glutathione peroxidase 4b	0	0	0.644149	0	0	0	gpx4b	NM_001030070	GO:0004601(peroxidase activity)|GO:0004602(glutathione peroxidase activity)|GO:0006979(response to oxidative stress)|GO:0016491(oxidoreductase activity)|GO:0055114(oxidation-reduction process)	#N/A	#N/A	0.0104126	#N/A	#N/A	#N/A
A_15_P171686	H2A histone family, member V, like	0	0	0.663728	0	0	0	h2afvl	NM_001043323	GO:0000786(nucleosome)|GO:0003677(DNA binding)|GO:0005634(nucleus)|GO:0005694(chromosome)|GO:0006334(nucleosome assembly)	#N/A	#N/A	0.0156518	#N/A	#N/A	#N/A
A_15_P175536	FK506 binding protein 7	0	0	0.726228	0	0	0	fkbp7	NM_001004506	GO:0000413(protein peptidyl-prolyl isomerization)|GO:0003755(peptidyl-prolyl cis-trans isomerase activity)|GO:0005509(calcium ion binding)|GO:0005528(FK506 binding)|GO:0005783(endoplasmic reticulum)|GO:0006457(protein folding)|GO:0016020(membrane)	#N/A	#N/A	0.046697	#N/A	#N/A	#N/A
A_15_P224231	troponin C type 2 (fast)	0	0	1.074	0	0.692714	0	tnnc2	NM_131563	GO:0005509(calcium ion binding)|GO:0006950(response to stress)	#N/A	#N/A	0.00703178	#N/A	8.80162e-05	#N/A
A_15_P227651	ribosomal protein SA	0	0	0.586927	0	0	0	rpsa	NM_201052	GO:0000028(ribosomal small subunit assembly)|GO:0000447(endonucleolytic cleavage in ITS1 to separate SSU-rRNA from 5.8S rRNA and LSU-rRNA from tricistronic rRNA transcript (SSU-rRNA, 5.8S rRNA, LSU-rRNA))|GO:0000461(endonucleolytic cleavage to generate mature 3'-end of SSU-rRNA from (SSU-rRNA, 5.8S rRNA, LSU-rRNA))|GO:0003735(structural constituent of ribosome)|GO:0004872(receptor activity)|GO:00…	#N/A	#N/A	0.0232475	#N/A	#N/A	#N/A
A_15_P266876	actinodin1	0	0	0.601836	0	0	0	and1	NM_001197254	GO:0033333(fin development)|GO:0051216(cartilage development)	#N/A	#N/A	0.0185772	#N/A	#N/A	#N/A
A_15_P306996	calsequestrin 2	0	0	0.727367	0	1.18274	0	casq2	NM_001002682	GO:0005509(calcium ion binding)	#N/A	#N/A	0.00929874	#N/A	#N/A	#N/A
A_15_P312281	von Willebrand factor D and EGF domains	0	0	0.593293	0	0	0	vwde	NM_001076771	GO:0003674(molecular_function)|GO:0005575(cellular_component)|GO:0008150(biological_process)	#N/A	#N/A	0.0103799	#N/A	#N/A	#N/A
A_15_P323676	keratin 4	0	0	0.830854	0	1.00251	0	krt4	NM_131509	GO:0005198(structural molecule activity)|GO:0005882(intermediate filament)|GO:0045095(keratin filament)	#N/A	#N/A	0.00242114	#N/A	#N/A	#N/A
A_15_P324426	transferrin-a	#N/A	#N/A	-0.716306	0	1.05053	0	tfa	NM_001015057	GO:0005576(extracellular region)|GO:0006826(iron ion transport)|GO:0006879(cellular iron ion homeostasis)|GO:0008199(ferric iron binding)|GO:0009617(response to bacterium)	#N/A	#N/A	0.015922	#N/A	3.12971e-05	#N/A
A_15_P443320	keratin 8	0	0	0.638763	0	0.872124	0	krt8	NM_200080	GO:0005198(structural molecule activity)|GO:0005634(nucleus)|GO:0005654(nucleoplasm)|GO:0005737(cytoplasm)|GO:0005882(intermediate filament)|GO:0016363(nuclear matrix)|GO:0045095(keratin filament)	#N/A	#N/A	0.0122069	#N/A	#N/A	#N/A
A_15_P513272	wu:fc15e02	0	0	0.815822	0	0	0	wu:fc15e02	EH438071	0	#N/A	#N/A	0.0126939	#N/A	#N/A	#N/A
A_15_P520672	calsequestrin 1a	0	0	0.813726	0	0	0	casq1a	NM_001003620	GO:0005509(calcium ion binding)|GO:0005575(cellular_component)	#N/A	#N/A	0.00514634	#N/A	#N/A	#N/A
A_15_P597197	0	0	0	0.6104	0	0.846298	0	0	ENSDART00000039129	0	#N/A	#N/A	0.029259	#N/A	3.68676e-05	#N/A
A_15_P609192	zgc:113413	0	0	0.788809	0	0.96396	0	zgc:113413	NM_001013304	GO:0003674(molecular_function)	#N/A	#N/A	0.00482323	#N/A	#N/A	#N/A
A_15_P629251	collagen, type I, alpha 1a	0	0	0.781237	0	0.711232	0	col1a1a	NM_199214	GO:0005201(extracellular matrix structural constituent)|GO:0005581(collagen)|GO:0005737(cytoplasm)|GO:0030278(regulation of ossification)	#N/A	#N/A	0.00826595	#N/A	#N/A	#N/A
A_15_P633486	novel NACHT domain containing protein	0	0	-0.622713	0	0	0	LOC794656	NM_001128355	0	#N/A	#N/A	0.0241029	#N/A	#N/A	#N/A
A_15_P649586	cytoglobin 1	0	0	-0.650422	0	0	0	cygb1	NM_152952	GO:0005344(oxygen transporter activity)|GO:0005506(iron ion binding)|GO:0005737(cytoplasm)|GO:0006810(transport)|GO:0015671(oxygen transport)|GO:0019825(oxygen binding)|GO:0020037(heme binding)|GO:0046686(response to cadmium ion)|GO:0046872(metal ion binding)	#N/A	#N/A	0.0239568	#N/A	#N/A	#N/A
A_15_P651971	zgc:174180	0	0	-0.600506	0	0	0	zgc:174180	NM_001111254	GO:0005575(cellular_component)|GO:0008150(biological_process)	#N/A	#N/A	0.032384	#N/A	#N/A	#N/A
A_15_P656201	reticulon 1a	0	0	0.731666	0	0.871943	0	rtn1a	NM_001029967	GO:0003674(molecular_function)|GO:0005783(endoplasmic reticulum)|GO:0008150(biological_process)	#N/A	#N/A	0.00482323	#N/A	1.75516e-05	#N/A
A_15_P656521	0	0	0	0.962799	0	0	0	0	ENSDART00000125892	0	#N/A	#N/A	0.00242114	#N/A	#N/A	#N/A
A_15_P659131	fatty acid 2-hydroxylase	0	0	-0.724751	0	0	0	fa2h	NM_001045420	GO:0005575(cellular_component)|GO:0020037(heme binding)|GO:0046872(metal ion binding)	#N/A	#N/A	0.0184909	#N/A	#N/A	#N/A
A_15_P663911	parvin, beta	0	0	0.590045	0	0	0	parvb	NM_199726	GO:0003674(molecular_function)|GO:0007160(cell-matrix adhesion)|GO:0008016(regulation of heart contraction)|GO:0030018(Z disc)	#N/A	#N/A	0.0483124	#N/A	#N/A	#N/A
A_15_P669857	retinol binding protein 4, plasma	0	0	0.675171	0	0.857225	0	rbp4	CF595094	GO:0001889(liver development)|GO:0005215(transporter activity)|GO:0005488(binding)|GO:0005501(retinoid binding)|GO:0006810(transport)|GO:0032526(response to retinoic acid)	#N/A	#N/A	0.0161832	#N/A	1.75516e-05	#N/A
A_15_P671344	PERP, TP53 apoptosis effector	0	0	0.711153	0	0	0	perp	NM_001256207	GO:0009411(response to UV)|GO:0042981(regulation of apoptotic process)	#N/A	#N/A	0.0256227	#N/A	#N/A	#N/A
A_15_P675376	titin a	0	0	0.698086	0	0	0	ttna	ENSDART00000126871	GO:0000786(nucleosome)|GO:0000902(cell morphogenesis)|GO:0003677(DNA binding)|GO:0004672(protein kinase activity)|GO:0004713(protein tyrosine kinase activity)|GO:0005089(Rho guanyl-nucleotide exchange factor activity)|GO:0005097(Rab GTPase activator activity)|GO:0005319(lipid transporter activity)|GO:0005488(binding)|GO:0005524(ATP binding)|GO:0005622(intracellular)|GO:0006334(nucleosome assembly…	#N/A	#N/A	0.0134923	#N/A	#N/A	#N/A
A_15_P687126	peptidylprolyl isomerase B (cyclophilin B)	0	0	0.833453	0	0.981194	0	ppib	NM_213019	GO:0000413(protein peptidyl-prolyl isomerization)|GO:0003755(peptidyl-prolyl cis-trans isomerase activity)|GO:0005575(cellular_component)|GO:0006457(protein folding)|GO:0016853(isomerase activity)	#N/A	#N/A	0.00739665	#N/A	1.77886e-05	#N/A
A_15_P721816	collagen type II, alpha-1b	0	0	0.619146	0	0	0	col2a1b	BC059180	GO:0003674(molecular_function)|GO:0005575(cellular_component)|GO:0008150(biological_process)	#N/A	#N/A	0.01477	#N/A	#N/A	#N/A
A_15_P722581	guanine nucleotide binding protein (G protein), beta polypeptide 2-like 1	0	0	0.672809	0	0	0	gnb2l1	NM_131444	GO:0001525(angiogenesis)|GO:0005737(cytoplasm)|GO:0030178(negative regulation of Wnt receptor signaling pathway)|GO:0032880(regulation of protein localization)|GO:0051302(regulation of cell division)|GO:2000114(regulation of establishment of cell polarity)|GO:2000543(positive regulation of gastrulation)	#N/A	#N/A	0.0316463	#N/A	#N/A	#N/A
A_15_P726501	cold inducible RNA binding protein	0	0	0.713896	0	0	0	cirbp	NM_200017	GO:0000166(nucleotide binding)|GO:0003676(nucleic acid binding)|GO:0005575(cellular_component)|GO:0009409(response to cold)	#N/A	#N/A	0.00703178	#N/A	#N/A	#N/A
A_15_P726846	ribosomal protein S2	0	0	0.74918	0	0	0	rps2	NM_213279	GO:0003723(RNA binding)|GO:0003735(structural constituent of ribosome)|GO:0005622(intracellular)|GO:0005840(ribosome)|GO:0006412(translation)|GO:0015935(small ribosomal subunit)|GO:0030529(ribonucleoprotein complex)	#N/A	#N/A	0.0137799	#N/A	#N/A	#N/A
A_15_P727698	ribosomal protein L7	0	0	0.627955	-0.623702	0.682316	0	rpl7	NM_213644	GO:0003735(structural constituent of ribosome)|GO:0005622(intracellular)|GO:0005840(ribosome)|GO:0006412(translation)|GO:0030529(ribonucleoprotein complex)|GO:0051726(regulation of cell cycle)	#N/A	#N/A	0.00929874	0.0135444	0.000104623	#N/A
A_15_P730366	0	0	0	0.610968	0	0	0	0	ENSDART00000025926	0	#N/A	#N/A	0.01477	#N/A	#N/A	#N/A
A_15_P732986	cytochrome c, somatic b	0	0	0.669607	0	0	0	cycsb	NM_001002068	GO:0005759(mitochondrial matrix)	#N/A	#N/A	0.0106687	#N/A	#N/A	#N/A
A_15_P735176	tropomyosin 4a	0	0	1.15291	0.662159	0.647534	0	tpm4a	NM_001024467	GO:0055003(cardiac myofibril assembly)|GO:0060047(heart contraction)|GO:0060048(cardiac muscle contraction)	#N/A	#N/A	0.00205015	0.0230368	0.000184408	#N/A
A_15_P737441	cold inducible RNA binding protein	0	0	0.913726	0	0	0	cirbp	NM_001040321	GO:0000166(nucleotide binding)|GO:0003676(nucleic acid binding)|GO:0005575(cellular_component)|GO:0009409(response to cold)	#N/A	#N/A	0.00547701	#N/A	#N/A	#N/A
A_15_P737906	zgc:73293	0	0	0.742554	0	0.844925	0	zgc:73293	NM_213028	GO:0006810(transport)|GO:0006811(ion transport)|GO:0008289(lipid binding)|GO:0015078(hydrogen ion transmembrane transporter activity)|GO:0015986(ATP synthesis coupled proton transport)|GO:0015991(ATP hydrolysis coupled proton transport)|GO:0015992(proton transport)|GO:0016020(membrane)|GO:0016021(integral to membrane)|GO:0033177(proton-transporting two-sector ATPase complex, proton-transporting d…	#N/A	#N/A	0.0247524	#N/A	0.000107256	#N/A
A_15_P738851	calmodulin 2b, (phosphorylase kinase, delta)	0	0	0.629025	0	0	0	calm2b	NM_214736	GO:0005509(calcium ion binding)	#N/A	#N/A	0.0173471	#N/A	#N/A	#N/A
A_15_P743431	troponin T3b, skeletal, fast	0	0	0.698886	0.624255	0.73271	0	tnnt3b	NM_181653	0	#N/A	#N/A	0.0256487	0.0556282	0.000378199	#N/A
A_15_P745291	high mobility group AT-hook 1a	0	0	0.608018	0	0	0	hmga1a	NM_213168	GO:0000785(chromatin)|GO:0003677(DNA binding)|GO:0005634(nucleus)|GO:0006355(regulation of transcription, DNA-dependent)	#N/A	#N/A	0.0196135	#N/A	#N/A	#N/A
A_15_P747516	eukaryotic translation elongation factor 2b	0	0	0.656244	0	0.716763	0	eef2b	NM_200458	GO:0000166(nucleotide binding)|GO:0003746(translation elongation factor activity)|GO:0003924(GTPase activity)|GO:0005525(GTP binding)|GO:0006184(GTP catabolic process)|GO:0006414(translational elongation)|GO:0009790(embryo development)|GO:0042221(response to chemical stimulus)	#N/A	#N/A	0.0222056	#N/A	0.000969027	#N/A
A_15_P751846	collagen, type I, alpha 2	0	0	0.619867	0	0	0	col1a2	NM_182968	GO:0005201(extracellular matrix structural constituent)|GO:0005581(collagen)	#N/A	#N/A	0.024069	#N/A	#N/A	#N/A
A_15_P754426	eukaryotic translation initiation factor 5	0	0	-0.668139	0	0	0	eif5	NM_199591	GO:0003743(translation initiation factor activity)|GO:0005488(binding)|GO:0005575(cellular_component)|GO:0006413(translational initiation)|GO:0016070(RNA metabolic process)	#N/A	#N/A	0.0115046	#N/A	#N/A	#N/A
A_15_P756851	profilin 1	0	0	0.82507	0	0	0	pfn1	ENSDART00000142952	GO:0055113(epiboly involved in gastrulation with mouth forming second)|GO:0060027(convergent extension involved in gastrulation)	#N/A	#N/A	0.0184909	#N/A	#N/A	#N/A
A_15_P100445	nucleosome assembly protein 1-like 4a	0	0	0	0.599071	0	0	nap1l4a	NM_001089347	GO:0005634(nucleus)|GO:0006334(nucleosome assembly)	#N/A	#N/A	#N/A	0.0185394	#N/A	#N/A
A_15_P104176	calsequestrin 1b	0	0	0	0.689597	0.613135	0	casq1b	NM_001076724	GO:0005509(calcium ion binding)|GO:0005575(cellular_component)	#N/A	#N/A	#N/A	0.0190634	#N/A	#N/A
A_15_P104411	fragile X mental retardation, autosomal homolog 2	0	0	0	0.684263	0	0	fxr2	NM_200211	GO:0003723(RNA binding)	#N/A	#N/A	#N/A	0.011884	#N/A	#N/A
A_15_P105572	ankyrin 1, erythrocytic	0	0	0	0.693533	0	0	ank1	NM_001005969	GO:0003674(molecular_function)|GO:0005575(cellular_component)|GO:0008150(biological_process)	#N/A	#N/A	#N/A	0.0144558	#N/A	#N/A
A_15_P109108	villin 1 like	0	0	0	-0.949305	0	0	vil1l	NM_200238	GO:0003779(actin binding)|GO:0007010(cytoskeleton organization)	#N/A	#N/A	#N/A	0.00440092	#N/A	#N/A
A_15_P110227	0	0	0	0	0.589384	0	0	0	ENSDART00000127607	0	#N/A	#N/A	#N/A	0.0344474	#N/A	#N/A
A_15_P112722	ribosomal protein L14	0	0	0	-0.627892	0	0	rpl14	NM_001002866	GO:0003735(structural constituent of ribosome)|GO:0005622(intracellular)|GO:0005840(ribosome)|GO:0006412(translation)	#N/A	#N/A	#N/A	0.0198471	#N/A	#N/A
A_15_P114425	zgc:101853	0	0	0	0.723319	0	0	zgc:101853	NM_001008592	GO:0000049(tRNA binding)	#N/A	#N/A	#N/A	0.0107864	#N/A	#N/A
A_15_P119169	sterol carrier protein 2a	0	0	0	-0.943451	0	0	scp2a	NM_200865	GO:0003824(catalytic activity)|GO:0008152(metabolic process)|GO:0016747(transferase activity, transferring acyl groups other than amino-acyl groups)|GO:0032934(sterol binding)	#N/A	#N/A	#N/A	0.011884	#N/A	#N/A
A_15_P133631	pin2/trf1-interacting protein 1	0	0	0	0.610823	0	0	pinx1	NM_001013265	GO:0003676(nucleic acid binding)|GO:0005515(protein binding)|GO:0005622(intracellular)|GO:0005730(nucleolus)|GO:0010521(telomerase inhibitor activity)	#N/A	#N/A	#N/A	0.0324353	#N/A	#N/A
A_15_P134261	titin b	0	0	0	0.646877	0	0	ttnb	BC090540	GO:0003676(nucleic acid binding)|GO:0004672(protein kinase activity)|GO:0004713(protein tyrosine kinase activity)|GO:0005089(Rho guanyl-nucleotide exchange factor activity)|GO:0005524(ATP binding)|GO:0005622(intracellular)|GO:0006200(ATP catabolic process)|GO:0006468(protein phosphorylation)|GO:0006810(transport)|GO:0014866(skeletal myofibril assembly)|GO:0016021(integral to membrane)|GO:0016772(…	#N/A	#N/A	#N/A	0.0296111	#N/A	#N/A
A_15_P134446	titin b	0	0	0	0.721688	0	0	ttnb	ENSDART00000002299	GO:0003676(nucleic acid binding)|GO:0004672(protein kinase activity)|GO:0004713(protein tyrosine kinase activity)|GO:0005089(Rho guanyl-nucleotide exchange factor activity)|GO:0005524(ATP binding)|GO:0005622(intracellular)|GO:0006200(ATP catabolic process)|GO:0006468(protein phosphorylation)|GO:0006810(transport)|GO:0014866(skeletal myofibril assembly)|GO:0016021(integral to membrane)|GO:0016772(…	#N/A	#N/A	#N/A	0.0483773	#N/A	#N/A
A_15_P144656	ATP-binding cassette, sub-family F, member 2-like	#N/A	#N/A	0	0.611617	0	0	LOC100000576	NM_001201361	0	#N/A	#N/A	#N/A	0.0301496	#N/A	#N/A
A_15_P149081	fructose-1,6-bisphosphatase 2	#N/A	#N/A	0	-0.929115	0.70735	0	fbp2	NM_001004008	GO:0005975(carbohydrate metabolic process)|GO:0016787(hydrolase activity)|GO:0042578(phosphoric ester hydrolase activity)	#N/A	#N/A	#N/A	0.0176278	#N/A	#N/A
A_15_P151171	chaperonin containing TCP1, subunit 2 (beta)	0	0	0	0.602009	0.651828	0	cct2	NM_201455	GO:0000166(nucleotide binding)|GO:0005524(ATP binding)|GO:0005623(cell)|GO:0005737(cytoplasm)|GO:0006457(protein folding)|GO:0032402(melanosome transport)|GO:0044267(cellular protein metabolic process)|GO:0051082(unfolded protein binding)|GO:0070121(Kupffer's vesicle development)	#N/A	#N/A	#N/A	0.0152598	#N/A	#N/A
A_15_P154131	glycine cleavage system protein H (aminomethyl carrier), b	0	0	0	-0.62849	0	0	gcshb	NM_001002579	GO:0005960(glycine cleavage complex)|GO:0006546(glycine catabolic process)|GO:0019464(glycine decarboxylation via glycine cleavage system)	#N/A	#N/A	#N/A	0.0319637	#N/A	#N/A
A_15_P157206	slow myosin heavy chain 3	0	0	0	0.606871	1.02854	0	smyhc3	NM_001136523	GO:0000166(nucleotide binding)|GO:0003774(motor activity)|GO:0003779(actin binding)|GO:0005524(ATP binding)|GO:0008152(metabolic process)|GO:0016459(myosin complex)|GO:0032982(myosin filament)	#N/A	#N/A	#N/A	0.0180583	#N/A	#N/A
A_15_P175996	myosin, heavy polypeptide 11, smooth muscle a	0	0	0	-0.714814	0	0	myh11a	NM_001024448	GO:0000166(nucleotide binding)|GO:0003774(motor activity)|GO:0003779(actin binding)|GO:0005524(ATP binding)|GO:0008152(metabolic process)|GO:0016459(myosin complex)|GO:0030860(regulation of polarized epithelial cell differentiation)|GO:0048546(digestive tract morphogenesis)|GO:0048565(digestive tract development)	#N/A	#N/A	#N/A	0.0144558	#N/A	#N/A
A_15_P179401	tryptophan 2,3-dioxygenase a	#N/A	#N/A	0	-0.665707	#N/A	#N/A	tdo2a	NM_001102616	GO:0004833(tryptophan 2,3-dioxygenase activity)|GO:0005506(iron ion binding)|GO:0006569(tryptophan catabolic process)|GO:0016491(oxidoreductase activity)|GO:0016702(oxidoreductase activity, acting on single donors with incorporation of molecular oxygen, incorporation of two atoms of oxygen)|GO:0019441(tryptophan catabolic process to kynurenine)|GO:0046872(metal ion binding)|GO:0055114(oxidation-r…	#N/A	#N/A	#N/A	0.0238831	#N/A	#N/A
A_15_P193006	transglutaminase 2, C polypeptide A	#N/A	#N/A	0	0.677136	0	0	tgm2a	NM_001004647	GO:0003810(protein-glutamine gamma-glutamyltransferase activity)|GO:0005575(cellular_component)|GO:0018149(peptide cross-linking)|GO:0046872(metal ion binding)	#N/A	#N/A	#N/A	0.024661	#N/A	#N/A
A_15_P204566	metadherin b	0	0	0	0.604317	0	0	mtdhb	BC121767	0	#N/A	#N/A	#N/A	0.030765	#N/A	#N/A
A_15_P216996	uncharacterized LOC792623	0	0	0	0.607043	0	0	LOC792623	ENSDART00000126069	0	#N/A	#N/A	#N/A	0.0253628	#N/A	#N/A
A_15_P236606	myocyte enhancer factor 2ca	0	0	0	0.596127	0	0	mef2ca	NM_131312	GO:0000976(transcription regulatory region sequence-specific DNA binding)|GO:0003677(DNA binding)|GO:0005634(nucleus)|GO:0006351(transcription, DNA-dependent)|GO:0006355(regulation of transcription, DNA-dependent)|GO:0007507(heart development)|GO:0030241(skeletal muscle myosin thick filament assembly)|GO:0045944(positive regulation of transcription from RNA polymerase II promoter)|GO:0046983(prot…	#N/A	#N/A	#N/A	0.0318068	#N/A	#N/A
A_15_P239661	SH3 domain binding glutamic acid-rich protein	0	0	0	0.597536	0	0	sh3bgr	NM_001003524	GO:0003674(molecular_function)|GO:0008150(biological_process)	#N/A	#N/A	#N/A	0.0360674	#N/A	#N/A
A_15_P401705	wu:fe24e09	#N/A	#N/A	0	-0.610837	0.688468	0	wu:fe24e09	EH489628	0	#N/A	#N/A	#N/A	0.0238831	7.23974e-05	#N/A
A_15_P404240	LIM and senescent cell antigen-like domains 2	0	0	0	0.675244	0	0	lims2	NM_001020670	GO:0005575(cellular_component)|GO:0008270(zinc ion binding)|GO:0046872(metal ion binding)|GO:0051896(regulation of protein kinase B signaling cascade)|GO:0060047(heart contraction)	#N/A	#N/A	#N/A	0.0296111	#N/A	#N/A
A_15_P548752	nuclear receptor subfamily 0, group B, member 2a	#N/A	#N/A	0	0.706726	0	0	nr0b2a	NM_001256191	GO:0003677(DNA binding)|GO:0003700(sequence-specific DNA binding transcription factor activity)|GO:0003707(steroid hormone receptor activity)|GO:0005634(nucleus)|GO:0006351(transcription, DNA-dependent)|GO:0006355(regulation of transcription, DNA-dependent)|GO:0043401(steroid hormone mediated signaling pathway)	#N/A	#N/A	#N/A	0.0152598	#N/A	#N/A
A_15_P620681	lectin, galactoside-binding, soluble, 1 (galectin 1)-like 1	0	0	0	0.655219	0	0	lgals1l1	NM_001005958	GO:0005575(cellular_component)|GO:0008150(biological_process)|GO:0016936(galactoside binding)	#N/A	#N/A	#N/A	0.0216951	#N/A	#N/A
A_15_P630936	wu:fc61g08	0	0	0	0.717496	0	0	wu:fc61g08	NM_001098386	0	#N/A	#N/A	#N/A	0.0107864	#N/A	#N/A
A_15_P632201	starmaker	0	0	0	-0.715047	0	0	stm	NM_198817	GO:0005576(extracellular region)|GO:0009590(detection of gravity)|GO:0043049(otic placode formation)	#N/A	#N/A	#N/A	0.013845	#N/A	#N/A
A_15_P734686	zgc:171859	0	0	0	-0.608184	0	0	zgc:171859	BC154018	GO:0008150(biological_process)	#N/A	#N/A	#N/A	0.0224938	#N/A	#N/A
A_15_P741296	ribosomal protein L30	0	0	0	-0.602954	0	0	rpl30	NM_200028	GO:0003735(structural constituent of ribosome)|GO:0005622(intracellular)|GO:0005840(ribosome)|GO:0006412(translation)	#N/A	#N/A	#N/A	0.0144558	#N/A	#N/A
A_15_P743711	zgc:158846	#N/A	#N/A	0	-0.622927	0.615153	0	zgc:158846	NM_001083023	GO:0005198(structural molecule activity)|GO:0005882(intermediate filament)|GO:0008150(biological_process)|GO:0045095(keratin filament)	#N/A	#N/A	#N/A	0.0210519	0.000687775	#N/A
A_15_P753646	secreted immunoglobulin domain 4	#N/A	#N/A	0	-0.733695	#N/A	#N/A	sid4	NM_001034182	GO:0005515(protein binding)|GO:0009653(anatomical structure morphogenesis)|GO:0042802(identical protein binding)|GO:0050840(extracellular matrix binding)	#N/A	#N/A	#N/A	0.011884	#N/A	#N/A
A_15_P100127	gelsolin b	0	0	#N/A	#N/A	0.60013	0	gsnb	NM_001089344	GO:0003779(actin binding)	#N/A	#N/A	#N/A	#N/A	7.9119e-05	#N/A
A_15_P100876	myosin binding protein C, cardiac	#N/A	#N/A	#N/A	#N/A	0.644411	0	mybpc3	NM_001044349	GO:0003674(molecular_function)|GO:0005575(cellular_component)|GO:0008150(biological_process)	#N/A	#N/A	#N/A	#N/A	0.000388283	#N/A
A_15_P100934	zgc:92607	0	0	#N/A	#N/A	0.633401	0	zgc:92607	NM_001003418	GO:0000036(acyl carrier activity)|GO:0005575(cellular_component)|GO:0006633(fatty acid biosynthetic process)|GO:0006810(transport)|GO:0008610(lipid biosynthetic process)|GO:0031177(phosphopantetheine binding)|GO:0048037(cofactor binding)	#N/A	#N/A	#N/A	#N/A	7.90207e-05	#N/A
A_15_P101162	FXYD domain containing ion transport regulator 6 like	0	0	0	0	0.660039	0	fxyd6l	NM_001201419	0	#N/A	#N/A	#N/A	#N/A	7.06206e-05	#N/A
A_15_P103228	NADH dehydrogenase (ubiquinone) Fe-S protein 1	0	0	#N/A	#N/A	0.841834	0	ndufs1	NM_001007765	GO:0005747(mitochondrial respiratory chain complex I)|GO:0008137(NADH dehydrogenase (ubiquinone) activity)|GO:0009055(electron carrier activity)|GO:0016020(membrane)|GO:0016491(oxidoreductase activity)|GO:0016651(oxidoreductase activity, acting on NADH or NADPH)|GO:0042773(ATP synthesis coupled electron transport)|GO:0045333(cellular respiration)|GO:0046872(metal ion binding)|GO:0051536(iron-sulf…	#N/A	#N/A	#N/A	#N/A	2.15401e-05	#N/A
A_15_P103544	voltage-dependent anion channel 3	0	0	#N/A	#N/A	0.737916	0	vdac3	NM_213246	GO:0005741(mitochondrial outer membrane)|GO:0006810(transport)|GO:0006820(anion transport)|GO:0008308(voltage-gated anion channel activity)|GO:0016020(membrane)|GO:0016021(integral to membrane)|GO:0034765(regulation of ion transmembrane transport)|GO:0044070(regulation of anion transport)|GO:0055085(transmembrane transport)	#N/A	#N/A	#N/A	#N/A	6.63095e-05	#N/A
A_15_P103756	tubulin, alpha 8 like 2	0	0	#N/A	#N/A	0.750219	0	tuba8l2	NM_200691	GO:0000166(nucleotide binding)|GO:0003924(GTPase activity)|GO:0005198(structural molecule activity)|GO:0005525(GTP binding)|GO:0005737(cytoplasm)|GO:0005856(cytoskeleton)|GO:0005874(microtubule)|GO:0006184(GTP catabolic process)|GO:0007017(microtubule-based process)|GO:0007018(microtubule-based movement)|GO:0043234(protein complex)|GO:0051258(protein polymerization)	#N/A	#N/A	#N/A	#N/A	3.02218e-05	#N/A
A_15_P104288	ARP3 actin-related protein 3 homolog (yeast)	0	0	#N/A	#N/A	0.609419	0	actr3	NM_001003944	GO:0003779(actin binding)|GO:0005524(ATP binding)|GO:0005856(cytoskeleton)|GO:0030833(regulation of actin filament polymerization)	#N/A	#N/A	#N/A	#N/A	0.000147149	#N/A
A_15_P105744	eukaryotic translation initiation factor 4A, isoform 1B	0	0	0	0	0.64115	0	eif4a1b	NM_201510	GO:0000166(nucleotide binding)|GO:0003676(nucleic acid binding)|GO:0003743(translation initiation factor activity)|GO:0004386(helicase activity)|GO:0005524(ATP binding)|GO:0006200(ATP catabolic process)|GO:0006413(translational initiation)|GO:0008026(ATP-dependent helicase activity)|GO:0016787(hydrolase activity)	#N/A	#N/A	#N/A	#N/A	5.50308e-05	#N/A
A_15_P106832	caspase b	0	0	#N/A	#N/A	0.668477	0	caspb	NM_152884	GO:0004197(cysteine-type endopeptidase activity)|GO:0006508(proteolysis)|GO:0006915(apoptotic process)|GO:0008233(peptidase activity)|GO:0008234(cysteine-type peptidase activity)|GO:0016787(hydrolase activity)|GO:0043065(positive regulation of apoptotic process)	#N/A	#N/A	#N/A	#N/A	7.14022e-05	#N/A
A_15_P107267	proteasome (prosome, macropain) subunit, beta type, 6	0	0	0	0	0.611192	0	psmb6	NM_131152	GO:0000502(proteasome complex)|GO:0004175(endopeptidase activity)|GO:0004298(threonine-type endopeptidase activity)|GO:0005634(nucleus)|GO:0005839(proteasome core complex)|GO:0006508(proteolysis)|GO:0008233(peptidase activity)|GO:0016787(hydrolase activity)|GO:0051603(proteolysis involved in cellular protein catabolic process)	#N/A	#N/A	#N/A	#N/A	7.06206e-05	#N/A
A_15_P107714	zgc:153440	0	0	0	0	0.619303	0	zgc:153440	NM_001076658	GO:0005575(cellular_component)|GO:0031072(heat shock protein binding)|GO:0051082(unfolded protein binding)	#N/A	#N/A	#N/A	#N/A	0.000262421	#N/A
A_15_P109809	cleft lip and palate associated transmembrane protein 1, like	0	0	0	0	0.791902	0	clptm1l	NM_001002380	GO:0003674(molecular_function)|GO:0006915(apoptotic process)|GO:0016020(membrane)|GO:0016021(integral to membrane)	#N/A	#N/A	#N/A	#N/A	7.14022e-05	#N/A
A_15_P110790	keratin 5	0	0	0	0	0.702946	0	krt5	NM_131156	GO:0005198(structural molecule activity)|GO:0005882(intermediate filament)|GO:0045095(keratin filament)	#N/A	#N/A	#N/A	#N/A	0.000103398	#N/A
A_15_P111192	zgc:153867	0	0	#N/A	#N/A	0.624025	0	zgc:153867	NM_213638	GO:0005509(calcium ion binding)	#N/A	#N/A	#N/A	#N/A	8.16946e-05	#N/A
A_15_P111648	ATP synthase, H+ transporting, mitochondrial F0 complex, subunit d	0	0	0	0	1.1514	0	atp5h	NM_200702	GO:0000276(mitochondrial proton-transporting ATP synthase complex, coupling factor F(o))|GO:0015078(hydrogen ion transmembrane transporter activity)|GO:0015986(ATP synthesis coupled proton transport)	#N/A	#N/A	#N/A	#N/A	2.24516e-05	#N/A
A_15_P111896	high-mobility group box 3b	0	0	0	0	0.75519	0	hmgb3b	NM_001017769	GO:0003677(DNA binding)|GO:0005634(nucleus)	#N/A	#N/A	#N/A	#N/A	2.6313e-05	#N/A
A_15_P112009	mitochondrial ribosomal protein L15	0	0	0	0	0.613235	0	mrpl15	NM_001003435	GO:0003735(structural constituent of ribosome)|GO:0005739(mitochondrion)|GO:0005840(ribosome)|GO:0006412(translation)|GO:0015934(large ribosomal subunit)|GO:0030529(ribonucleoprotein complex)	#N/A	#N/A	#N/A	#N/A	9.0745e-05	#N/A
A_15_P112038	protein phosphatase 1, catalytic subunit, beta isoform, like	0	0	0	0	0.926899	0	ppp1cbl	NM_199916	GO:0004721(phosphoprotein phosphatase activity)|GO:0008152(metabolic process)|GO:0016311(dephosphorylation)|GO:0016787(hydrolase activity)	#N/A	#N/A	#N/A	#N/A	9.03796e-05	#N/A
A_15_P112207	cytochrome c oxidase subunit IV isoform 1	0	0	0	0	0.715936	0	cox4i1	NM_214701	GO:0001666(response to hypoxia)|GO:0004129(cytochrome-c oxidase activity)|GO:0015992(proton transport)|GO:0034220(ion transmembrane transport)|GO:0055114(oxidation-reduction process)	#N/A	#N/A	#N/A	#N/A	4.29439e-05	#N/A
A_15_P112280	alpha-tropomyosin	0	0	0	0	0.657951	0	tpma	M24635	GO:0003779(actin binding)|GO:0005737(cytoplasm)|GO:0005856(cytoskeleton)	#N/A	#N/A	#N/A	#N/A	5.89135e-05	#N/A
A_15_P112854	creatine kinase, mitochondrial 2 (sarcomeric)	0	0	0	0	0.992423	0	ckmt2	NM_200697	GO:0000166(nucleotide binding)|GO:0003824(catalytic activity)|GO:0005524(ATP binding)|GO:0005575(cellular_component)|GO:0016301(kinase activity)|GO:0016310(phosphorylation)|GO:0016740(transferase activity)|GO:0016772(transferase activity, transferring phosphorus-containing groups)	#N/A	#N/A	#N/A	#N/A	3.2502e-05	#N/A
A_15_P113348	muscleblind-like 2 (Drosophila)	0	0	0	0	-0.642519	0	mbnl2	NM_001161671	GO:0001654(eye development)|GO:0003676(nucleic acid binding)|GO:0007507(heart development)|GO:0007517(muscle organ development)|GO:0008270(zinc ion binding)|GO:0009790(embryo development)|GO:0048747(muscle fiber development)	#N/A	#N/A	#N/A	#N/A	0.00261166	#N/A
A_15_P115355	isocitrate dehydrogenase 2 (NADP+), mitochondrial	0	0	0	0	0.907482	0	idh2	NM_199564	GO:0000287(magnesium ion binding)|GO:0004450(isocitrate dehydrogenase (NADP+) activity)|GO:0006099(tricarboxylic acid cycle)|GO:0006102(isocitrate metabolic process)|GO:0016491(oxidoreductase activity)|GO:0016616(oxidoreductase activity, acting on the CH-OH group of donors, NAD or NADP as acceptor)|GO:0046872(metal ion binding)|GO:0051287(NAD binding)|GO:0055114(oxidation-reduction process)	#N/A	#N/A	#N/A	#N/A	0.000104647	#N/A
A_15_P117231	aldolase a, fructose-bisphosphate, a	0	0	0	0	1.26704	0	aldoaa	NM_194377	GO:0003824(catalytic activity)|GO:0004332(fructose-bisphosphate aldolase activity)|GO:0006096(glycolysis)|GO:0016829(lyase activity)	#N/A	#N/A	#N/A	#N/A	4.90246e-06	#N/A
A_15_P117548	0	#N/A	#N/A	0	0	0.865076	0	0	ENSDART00000087105	0	#N/A	#N/A	#N/A	#N/A	0.000101984	#N/A
A_15_P117928	reticulon 2a	0	0	0	0	0.589564	0	rtn2a	NM_001029965	GO:0003674(molecular_function)|GO:0005783(endoplasmic reticulum)|GO:0008150(biological_process)	#N/A	#N/A	#N/A	#N/A	0.000116241	#N/A
A_15_P118071	NADH dehydrogenase (ubiquinone) 1 alpha subcomplex, 7	0	0	0	0	0.921564	0	ndufa7	NM_001003436	GO:0005743(mitochondrial inner membrane)|GO:0008137(NADH dehydrogenase (ubiquinone) activity)|GO:0042773(ATP synthesis coupled electron transport)	#N/A	#N/A	#N/A	#N/A	8.45787e-06	#N/A
A_15_P118321	parvalbumin 3	0	0	0	0	0.605678	0	pvalb3	NM_200212	GO:0005509(calcium ion binding)|GO:0005575(cellular_component)	#N/A	#N/A	#N/A	#N/A	7.90207e-05	#N/A
A_15_P118657	apolipoprotein C-I like	0	0	0	0	0.649835	0	apoc1l	BC162528	0	#N/A	#N/A	#N/A	#N/A	0.000100246	#N/A
A_15_P120058	claudin i	0	0	0	0	0.874449	0	cldni	NM_131768	GO:0005198(structural molecule activity)|GO:0005886(plasma membrane)|GO:0005923(tight junction)|GO:0016020(membrane)|GO:0016021(integral to membrane)|GO:0030054(cell junction)	#N/A	#N/A	#N/A	#N/A	#N/A	#N/A
A_15_P120108	zgc:73198	0	0	0	0	0.849701	0	zgc:73198	NM_200747	GO:0005747(mitochondrial respiratory chain complex I)|GO:0006120(mitochondrial electron transport, NADH to ubiquinone)|GO:0008137(NADH dehydrogenase (ubiquinone) activity)|GO:0016491(oxidoreductase activity)|GO:0051287(NAD binding)|GO:0055114(oxidation-reduction process)	#N/A	#N/A	#N/A	#N/A	4.32647e-05	#N/A
A_15_P133581	similar to mucin	0	0	0	0	0.72706	0	LOC572172	BC051151	0	#N/A	#N/A	#N/A	#N/A	3.12971e-05	#N/A
A_15_P134016	cell division cycle 42, like	0	0	0	0	0.750192	0	cdc42l	NM_199865	GO:0000166(nucleotide binding)|GO:0005525(GTP binding)|GO:0005622(intracellular)|GO:0007264(small GTPase mediated signal transduction)|GO:0016020(membrane)|GO:0051301(cell division)	#N/A	#N/A	#N/A	#N/A	2.37222e-05	#N/A
A_15_P137126	mucin-2-like	0	0	0	0	0.639451	0	LOC100148804	ENSDART00000073410	0	#N/A	#N/A	#N/A	#N/A	0.000241645	#N/A
A_15_P137196	0	0	0	0	0	0.71728	0	0	ENSDART00000136456	0	#N/A	#N/A	#N/A	#N/A	0.00341379	#N/A
A_15_P139991	si:dkey-266f7.4	#N/A	#N/A	0	0	0.740535	0	si:dkey-266f7.4	NM_001100018	0	#N/A	#N/A	#N/A	#N/A	8.74671e-05	#N/A
A_15_P140281	ATP synthase, H+ transporting, mitochondrial F1 complex, alpha subunit 1, cardiac muscle	0	0	0	0	1.06836	0	atp5a1	NM_001077355	GO:0000166(nucleotide binding)|GO:0005524(ATP binding)|GO:0006200(ATP catabolic process)|GO:0006754(ATP biosynthetic process)|GO:0006810(transport)|GO:0006811(ion transport)|GO:0015986(ATP synthesis coupled proton transport)|GO:0015991(ATP hydrolysis coupled proton transport)|GO:0015992(proton transport)|GO:0016469(proton-transporting two-sector ATPase complex)|GO:0016820(hydrolase activity, acti…	#N/A	#N/A	#N/A	#N/A	6.95241e-05	#N/A
A_15_P140676	VAMP (vesicle-associated membrane protein)-associated protein A, like	0	0	0	0	0.878828	0	vapal	NM_001002546	GO:0005198(structural molecule activity)	#N/A	#N/A	#N/A	#N/A	5.09156e-05	#N/A
A_15_P141101	NADH dehydrogenase (ubiquinone) flavoprotein 1	0	0	0	0	1.00913	0	ndufv1	NM_001003747	GO:0008137(NADH dehydrogenase (ubiquinone) activity)|GO:0010181(FMN binding)|GO:0016651(oxidoreductase activity, acting on NADH or NADPH)|GO:0051287(NAD binding)|GO:0051539(4 iron, 4 sulfur cluster binding)|GO:0055114(oxidation-reduction process)	#N/A	#N/A	#N/A	#N/A	5.01964e-06	#N/A
A_15_P141306	transmembrane protein 45B	0	0	#N/A	#N/A	0.58866	0	tmem45b	NM_205677	GO:0003674(molecular_function)|GO:0008150(biological_process)|GO:0016020(membrane)|GO:0016021(integral to membrane)	#N/A	#N/A	#N/A	#N/A	0.000414752	#N/A
A_15_P142661	Rhesus blood group, C glycoprotein a	0	0	0	0	0.639014	0	rhcga	NM_001089577	GO:0016020(membrane)|GO:0016021(integral to membrane)	#N/A	#N/A	#N/A	#N/A	0.000503813	#N/A
A_15_P142841	odd-skipped related 2 (Drosophila)	0	0	0	0	0.754213	0	osr2	NM_001017694	GO:0000122(negative regulation of transcription from RNA polymerase II promoter)|GO:0001822(kidney development)|GO:0003676(nucleic acid binding)|GO:0005622(intracellular)|GO:0005634(nucleus)|GO:0006351(transcription, DNA-dependent)|GO:0006355(regulation of transcription, DNA-dependent)|GO:0007275(multicellular organismal development)|GO:0008270(zinc ion binding)|GO:0046872(metal ion binding)|GO:0…	#N/A	#N/A	#N/A	#N/A	0.000112476	#N/A
A_15_P143266	proteasome (prosome, macropain) subunit, alpha type, 6a	0	0	0	0	0.647477	0	psma6a	NM_153655	GO:0000502(proteasome complex)|GO:0004175(endopeptidase activity)|GO:0004298(threonine-type endopeptidase activity)|GO:0005634(nucleus)|GO:0005737(cytoplasm)|GO:0005839(proteasome core complex)|GO:0006508(proteolysis)|GO:0006511(ubiquitin-dependent protein catabolic process)|GO:0008233(peptidase activity)|GO:0016787(hydrolase activity)|GO:0019773(proteasome core complex, alpha-subunit complex)|GO…	#N/A	#N/A	#N/A	#N/A	0.000113403	#N/A
A_15_P145366	0	0	0	0	0	0.804138	0	0	ENSDART00000129254	0	#N/A	#N/A	#N/A	#N/A	0.000497223	#N/A
A_15_P147751	solute carrier family 25 (mitochondrial carrier; oxoglutarate carrier), member 11	0	0	0	0	0.794093	0	slc25a11	NM_001002099	GO:0006810(transport)|GO:0016020(membrane)|GO:0016021(integral to membrane)	#N/A	#N/A	#N/A	#N/A	0.000203256	#N/A
A_15_P150166	ubiquinol-cytochrome c reductase core protein I	0	0	0	0	1.26979	0	uqcrc1	NM_200820	GO:0003824(catalytic activity)|GO:0004222(metalloendopeptidase activity)|GO:0006508(proteolysis)|GO:0008270(zinc ion binding)|GO:0046872(metal ion binding)	#N/A	#N/A	#N/A	#N/A	0.000265257	#N/A
A_15_P150429	non-metastatic cells 2b.2, protein (NM23B) expressed in	0	0	0	0	0.793665	0	nme2b.2	NM_130927	GO:0000166(nucleotide binding)|GO:0004550(nucleoside diphosphate kinase activity)|GO:0005524(ATP binding)|GO:0006165(nucleoside diphosphate phosphorylation)|GO:0006183(GTP biosynthetic process)|GO:0006228(UTP biosynthetic process)|GO:0006241(CTP biosynthetic process)|GO:0016301(kinase activity)|GO:0016310(phosphorylation)|GO:0016740(transferase activity)	#N/A	#N/A	#N/A	#N/A	0.000138471	#N/A
A_15_P150866	glioblastoma amplified sequence	0	0	#N/A	#N/A	0.779948	0	gbas	NM_131034	GO:0005739(mitochondrion)	#N/A	#N/A	#N/A	#N/A	5.15801e-05	#N/A
A_15_P151326	pyruvate kinase, muscle, b	0	0	0	0	1.04708	0	pkm2b	NM_001003488	GO:0000287(magnesium ion binding)|GO:0003824(catalytic activity)|GO:0004743(pyruvate kinase activity)|GO:0005575(cellular_component)|GO:0006096(glycolysis)|GO:0016301(kinase activity)|GO:0016310(phosphorylation)|GO:0016740(transferase activity)|GO:0030955(potassium ion binding)	#N/A	#N/A	#N/A	#N/A	#N/A	#N/A
A_15_P153861	aldehyde dehydrogenase 9 family, member A1a	0	0	0	0	0.598324	0	aldh9a1a	NM_201471	GO:0004029(aldehyde dehydrogenase (NAD) activity)|GO:0005737(cytoplasm)|GO:0008152(metabolic process)|GO:0016491(oxidoreductase activity)|GO:0016620(oxidoreductase activity, acting on the aldehyde or oxo group of donors, NAD or NADP as acceptor)|GO:0055114(oxidation-reduction process)	#N/A	#N/A	#N/A	#N/A	0.000111533	#N/A
A_15_P154661	si:dkey-222e15.2	0	0	0	0	0.596421	0	si:dkey-222e15.2	ENSDART00000131791	GO:0006457(protein folding)|GO:0016272(prefoldin complex)|GO:0051082(unfolded protein binding)|GO:0051087(chaperone binding)	#N/A	#N/A	#N/A	#N/A	9.03796e-05	#N/A
A_15_P154766	signal sequence receptor, alpha	0	0	#N/A	#N/A	0.618069	0	ssr1	NM_201327	GO:0004872(receptor activity)|GO:0005783(endoplasmic reticulum)|GO:0042221(response to chemical stimulus)	#N/A	#N/A	#N/A	#N/A	7.90207e-05	#N/A
A_15_P156001	Hrc protein	0	0	#N/A	#N/A	0.769138	0	hrc	ENSDART00000067534	0	#N/A	#N/A	#N/A	#N/A	3.02218e-05	#N/A
A_15_P156971	carbonic anhydrase II	0	0	0	0	0.65174	0	ca2	NM_199215	GO:0004089(carbonate dehydratase activity)|GO:0006730(one-carbon metabolic process)|GO:0006814(sodium ion transport)|GO:0006885(regulation of pH)|GO:0008152(metabolic process)|GO:0008270(zinc ion binding)|GO:0015670(carbon dioxide transport)|GO:0042221(response to chemical stimulus)|GO:0042539(hypotonic salinity response)|GO:0046872(metal ion binding)	#N/A	#N/A	#N/A	#N/A	0.000193689	#N/A
A_15_P158666	0	0	0	#N/A	#N/A	0.661903	0	0	BC159245	0	#N/A	#N/A	#N/A	#N/A	0.000109918	#N/A
A_15_P158806	NADH dehydrogenase (ubiquinone) 1 alpha subcomplex, 5	0	0	0	0	0.601051	0	ndufa5	NM_001013456	GO:0005743(mitochondrial inner membrane)|GO:0016651(oxidoreductase activity, acting on NADH or NADPH)|GO:0022904(respiratory electron transport chain)	#N/A	#N/A	#N/A	#N/A	0.000193689	#N/A
A_15_P159166	zgc:92357	0	0	#N/A	#N/A	0.626878	0	zgc:92357	NM_001002215	GO:0005575(cellular_component)|GO:0008152(metabolic process)|GO:0016740(transferase activity)	#N/A	#N/A	#N/A	#N/A	9.36499e-05	#N/A
A_15_P160926	serine (or cysteine) proteinase inhibitor, clade A (alpha-1 antiproteinase, antitrypsin), member 1	#N/A	#N/A	0	0	0.794797	0	serpina1	NM_001077758	GO:0004867(serine-type endopeptidase inhibitor activity)|GO:0010951(negative regulation of endopeptidase activity)|GO:0030162(regulation of proteolysis)	#N/A	#N/A	#N/A	#N/A	6.62861e-05	#N/A
A_15_P161131	NADH dehydrogenase (ubiquinone) 1 alpha subcomplex, 9	0	0	#N/A	#N/A	0.960509	0	ndufa9	NM_001013459	GO:0000166(nucleotide binding)|GO:0001666(response to hypoxia)|GO:0005575(cellular_component)	#N/A	#N/A	#N/A	#N/A	1.26952e-05	#N/A
A_15_P162291	malate dehydrogenase 1a, NAD (soluble)	0	0	0	0	0.947894	0	mdh1a	NM_199947	GO:0000166(nucleotide binding)|GO:0003824(catalytic activity)|GO:0005975(carbohydrate metabolic process)|GO:0006099(tricarboxylic acid cycle)|GO:0006108(malate metabolic process)|GO:0016491(oxidoreductase activity)|GO:0016615(malate dehydrogenase activity)|GO:0016616(oxidoreductase activity, acting on the CH-OH group of donors, NAD or NADP as acceptor)|GO:0030060(L-malate dehydrogenase activity)|…	#N/A	#N/A	#N/A	#N/A	0.00164885	#N/A
A_15_P163956	zgc:113291	#N/A	#N/A	0	0	0.585464	0	zgc:113291	NM_001017897	GO:0003824(catalytic activity)|GO:0005575(cellular_component)|GO:0009058(biosynthetic process)	#N/A	#N/A	#N/A	#N/A	0.0002666	#N/A
A_15_P165736	calpain, small subunit 1 b	0	0	0	0	0.680069	0	capns1b	NM_001109706	GO:0005509(calcium ion binding)|GO:0005575(cellular_component)|GO:0008150(biological_process)	#N/A	#N/A	#N/A	#N/A	0.000183003	#N/A
A_15_P171481	troponin I, skeletal, slow like	0	0	0	0	0.727446	0	tnni1al	NM_001002101	GO:0003674(molecular_function)	#N/A	#N/A	#N/A	#N/A	3.24445e-05	#N/A
A_15_P175901	calpain 2, (m/II) large subunit b	0	0	0	0	0.707838	0	capn2b	NM_001018227	GO:0004197(cysteine-type endopeptidase activity)|GO:0004198(calcium-dependent cysteine-type endopeptidase activity)|GO:0005509(calcium ion binding)|GO:0005622(intracellular)|GO:0006508(proteolysis)|GO:0008233(peptidase activity)|GO:0008234(cysteine-type peptidase activity)|GO:0016787(hydrolase activity)	#N/A	#N/A	#N/A	#N/A	0.000122885	#N/A
A_15_P176146	lysyl-tRNA synthetase	0	0	#N/A	#N/A	0.685532	0	kars	NM_001002386	GO:0000166(nucleotide binding)|GO:0003676(nucleic acid binding)|GO:0004812(aminoacyl-tRNA ligase activity)|GO:0004824(lysine-tRNA ligase activity)|GO:0005524(ATP binding)|GO:0005737(cytoplasm)|GO:0006418(tRNA aminoacylation for protein translation)|GO:0006430(lysyl-tRNA aminoacylation)	#N/A	#N/A	#N/A	#N/A	0.000184408	#N/A
A_15_P177091	zgc:161979	#N/A	#N/A	0	0	0.725696	0	zgc:161979	NM_001045488	0	#N/A	#N/A	#N/A	#N/A	6.2019e-05	#N/A
A_15_P178591	nucleolin	0	0	0	0	0.75168	0	ncl	ENSDART00000125916	GO:0000166(nucleotide binding)|GO:0003676(nucleic acid binding)	#N/A	#N/A	#N/A	#N/A	5.15801e-05	#N/A
A_15_P180206	synaptogyrin-2-like	#N/A	#N/A	0	0	0.750881	0	LOC100537807	ENSDART00000045311	0	#N/A	#N/A	#N/A	#N/A	4.12909e-05	#N/A
A_15_P184441	ryanodine receptor 2-like	0	0	0	0	0.936227	0	LOC100535108	ENSDART00000077838	0	#N/A	#N/A	#N/A	#N/A	8.31938e-06	#N/A
A_15_P187891	eukaryotic translation initiation factor 3, subunit B	0	0	0	0	0.647435	0	eif3b	ENSDART00000083129	0	#N/A	#N/A	#N/A	#N/A	8.44023e-05	#N/A
A_15_P193431	valosin containing protein	0	0	#N/A	#N/A	0.830254	0	vcp	NM_201481	GO:0000166(nucleotide binding)|GO:0005488(binding)|GO:0005524(ATP binding)|GO:0005634(nucleus)|GO:0005737(cytoplasm)|GO:0005829(cytosol)|GO:0006810(transport)|GO:0007049(cell cycle)|GO:0008152(metabolic process)|GO:0008289(lipid binding)|GO:0016787(hydrolase activity)|GO:0017111(nucleoside-triphosphatase activity)	#N/A	#N/A	#N/A	#N/A	1.75614e-05	#N/A
A_15_P194181	glucose phosphate isomerase b	0	0	0	0	0.777329	0	gpib	NM_144764	GO:0004347(glucose-6-phosphate isomerase activity)|GO:0005737(cytoplasm)|GO:0006094(gluconeogenesis)|GO:0006096(glycolysis)|GO:0016853(isomerase activity)	#N/A	#N/A	#N/A	#N/A	4.13094e-05	#N/A
A_15_P195511	hydroxyacid oxidase (glycolate oxidase) 1	#N/A	#N/A	0	0	0.612381	0	hao1	NM_001083542	GO:0003824(catalytic activity)|GO:0010181(FMN binding)|GO:0016491(oxidoreductase activity)|GO:0055114(oxidation-reduction process)	#N/A	#N/A	#N/A	#N/A	0.000145484	#N/A
A_15_P196896	BCL2-associated athanogene 2	0	0	0	0	0.591137	0	bag2	NM_201000	GO:0051087(chaperone binding)	#N/A	#N/A	#N/A	#N/A	8.18668e-05	#N/A
A_15_P198736	acyl-Coenzyme A dehydrogenase, C-4 to C-12 straight chain	0	0	#N/A	#N/A	0.761124	0	acadm	NM_213089	GO:0003995(acyl-CoA dehydrogenase activity)|GO:0008152(metabolic process)|GO:0016491(oxidoreductase activity)|GO:0016627(oxidoreductase activity, acting on the CH-CH group of donors)|GO:0050660(flavin adenine dinucleotide binding)|GO:0055114(oxidation-reduction process)	#N/A	#N/A	#N/A	#N/A	3.76801e-05	#N/A
A_15_P198921	tenascin W	0	0	0	0	0.735236	0	tnw	NM_131036	GO:0005102(receptor binding)|GO:0005615(extracellular space)|GO:0007165(signal transduction)	#N/A	#N/A	#N/A	#N/A	3.21184e-05	#N/A
A_15_P202781	ecdysoneless homolog (Drosophila)	0	0	0	0	0.814477	0	ecd	NM_199891	GO:0005488(binding)|GO:0005575(cellular_component)|GO:0008150(biological_process)	#N/A	#N/A	#N/A	#N/A	8.47697e-05	#N/A
A_15_P204612	zgc:136346	0	0	0	0	0.874213	0	zgc:136346	NM_001045276	GO:0005575(cellular_component)|GO:0008150(biological_process)	#N/A	#N/A	#N/A	#N/A	5.69736e-05	#N/A
A_15_P206041	lectin, galactoside-binding, soluble, 2b	#N/A	#N/A	0	0	0.785869	0	lgals2b	NM_200514	GO:0001944(vasculature development)|GO:0002040(sprouting angiogenesis)|GO:0005575(cellular_component)|GO:0016936(galactoside binding)	#N/A	#N/A	#N/A	#N/A	2.21855e-05	#N/A
A_15_P206546	apolipoprotein B, like	#N/A	#N/A	0	0	0.839814	0	apobl	NM_001030062	GO:0005319(lipid transporter activity)|GO:0006869(lipid transport)|GO:0042221(response to chemical stimulus)	#N/A	#N/A	#N/A	#N/A	5.8078e-05	#N/A
A_15_P208371	transmembrane protein 38A	0	0	0.614858	0	1.2311	0	tmem38a	NM_200900	GO:0005216(ion channel activity)|GO:0005261(cation channel activity)|GO:0005267(potassium channel activity)|GO:0005634(nucleus)|GO:0006810(transport)|GO:0006811(ion transport)|GO:0006813(potassium ion transport)|GO:0015672(monovalent inorganic cation transport)|GO:0016020(membrane)|GO:0016021(integral to membrane)|GO:0016529(sarcoplasmic reticulum)|GO:0031965(nuclear membrane)|GO:0033017(sarcopla…	#N/A	#N/A	0.143828	#N/A	7.06206e-05	#N/A
A_15_P208676	actin related protein 2/3 complex, subunit 2	0	0	#N/A	#N/A	0.63043	0	arpc2	NM_212699	GO:0003674(molecular_function)|GO:0005856(cytoskeleton)|GO:0030833(regulation of actin filament polymerization)	#N/A	#N/A	#N/A	#N/A	0.000108913	#N/A
A_15_P209561	voltage-dependent anion channel 1	0	0	#N/A	#N/A	0.60155	0	vdac1	NM_001001404	GO:0005741(mitochondrial outer membrane)|GO:0006810(transport)|GO:0006820(anion transport)|GO:0008308(voltage-gated anion channel activity)|GO:0016020(membrane)|GO:0016021(integral to membrane)|GO:0034765(regulation of ion transmembrane transport)|GO:0044070(regulation of anion transport)|GO:0055085(transmembrane transport)	#N/A	#N/A	#N/A	#N/A	0.000429923	#N/A
A_15_P209601	succinate dehydrogenase complex, subunit A, flavoprotein (Fp)	0	0	0	0	0.593157	0	sdha	NM_200910	GO:0000104(succinate dehydrogenase activity)|GO:0005739(mitochondrion)|GO:0005743(mitochondrial inner membrane)|GO:0006099(tricarboxylic acid cycle)|GO:0006105(succinate metabolic process)|GO:0006810(transport)|GO:0008177(succinate dehydrogenase (ubiquinone) activity)|GO:0009055(electron carrier activity)|GO:0016020(membrane)|GO:0016491(oxidoreductase activity)|GO:0016627(oxidoreductase activity,…	#N/A	#N/A	#N/A	#N/A	0.000112476	#N/A
A_15_P210318	zgc:174637	0	0	0	0	0.694747	0	zgc:174637	NM_001105122	GO:0004064(arylesterase activity)|GO:0005575(cellular_component)|GO:0008152(metabolic process)	#N/A	#N/A	#N/A	#N/A	4.07234e-05	#N/A
A_15_P210526	protein arginine methyltransferase 5	0	0	0	0	0.627538	0	prmt5	NM_001007183	GO:0005737(cytoplasm)|GO:0008168(methyltransferase activity)|GO:0008757(S-adenosylmethionine-dependent methyltransferase activity)|GO:0016740(transferase activity)|GO:0032259(methylation)|GO:0048742(regulation of skeletal muscle fiber development)	#N/A	#N/A	#N/A	#N/A	8.80162e-05	#N/A
A_15_P226176	zgc:101847	0	0	0	0	0.607666	0	zgc:101847	NM_001008593	GO:0005737(cytoplasm)|GO:0007275(multicellular organismal development)|GO:0007399(nervous system development)|GO:0030154(cell differentiation)	#N/A	#N/A	#N/A	#N/A	0.000271723	#N/A
A_15_P234056	0	0	0	#N/A	#N/A	0.845152	0	0	BC134184	0	#N/A	#N/A	#N/A	#N/A	3.24445e-05	#N/A
A_15_P238206	wu:fb15e04	0	0	0	0	0.681887	0	wu:fb15e04	ENSDART00000101147	GO:0005198(structural molecule activity)|GO:0005882(intermediate filament)	#N/A	#N/A	#N/A	#N/A	0.000457205	#N/A
A_15_P238626	zgc:109868	0	0	0	0	0.604454	0	zgc:109868	NM_001017824	GO:0005198(structural molecule activity)|GO:0005882(intermediate filament)|GO:0008150(biological_process)	#N/A	#N/A	#N/A	#N/A	0.000237803	#N/A
A_15_P241676	laminin, alpha 2	0	0	0	0	0.672304	0	lama2	ENSDART00000064380	GO:0003674(molecular_function)|GO:0005575(cellular_component)|GO:0007517(muscle organ development)	#N/A	#N/A	#N/A	#N/A	8.44023e-05	#N/A
A_15_P263081	nascent polypeptide-associated complex alpha polypeptide	0	0	0	0	0.760718	0	naca	NM_001193352	GO:0005634(nucleus)|GO:0005737(cytoplasm)|GO:0006810(transport)|GO:0015031(protein transport)|GO:0030239(myofibril assembly)	#N/A	#N/A	#N/A	#N/A	0.000314897	#N/A
A_15_P271596	esterase D/formylglutathione hydrolase	0	0	#N/A	#N/A	0.664111	0	esd	NM_001017796	GO:0004091(carboxylesterase activity)|GO:0008152(metabolic process)|GO:0016023(cytoplasmic membrane-bounded vesicle)|GO:0016787(hydrolase activity)|GO:0018738(S-formylglutathione hydrolase activity)	#N/A	#N/A	#N/A	#N/A	0.000104647	#N/A
A_15_P278191	capping protein (actin filament) muscle Z-line, alpha 1b	0	0	0	0	0.743738	0	capza1b	NM_001006663	GO:0003779(actin binding)|GO:0008290(F-actin capping protein complex)|GO:0030036(actin cytoskeleton organization)	#N/A	#N/A	#N/A	#N/A	2.77377e-05	#N/A
A_15_P279601	ATP synthase, H+ transporting, mitochondrial F0 complex, subunit b, isoform 1	0	0	0	0	1.06848	0	atp5f1	NM_001005960	GO:0000276(mitochondrial proton-transporting ATP synthase complex, coupling factor F(o))|GO:0015078(hydrogen ion transmembrane transporter activity)|GO:0015986(ATP synthesis coupled proton transport)|GO:0046933(hydrogen ion transporting ATP synthase activity, rotational mechanism)	#N/A	#N/A	#N/A	#N/A	1.16352e-05	#N/A
A_15_P282301	LIM domain binding 3b	#N/A	#N/A	0	0	0.770698	0	ldb3b	NM_199858	0	#N/A	#N/A	#N/A	#N/A	4.12593e-05	#N/A
A_15_P282341	carboxypeptidase N, polypeptide 1	0	0	#N/A	#N/A	0.829682	0	cpn1	NM_212770	GO:0004180(carboxypeptidase activity)|GO:0004181(metallocarboxypeptidase activity)|GO:0006508(proteolysis)|GO:0008270(zinc ion binding)|GO:0042221(response to chemical stimulus)	#N/A	#N/A	#N/A	#N/A	3.25916e-05	#N/A
A_15_P286086	ATPase, Na+/K+ transporting, alpha 2a polypeptide	#N/A	#N/A	0	0	0.585452	0	atp1a2a	NM_131683	GO:0000166(nucleotide binding)|GO:0001947(heart looping)|GO:0003824(catalytic activity)|GO:0005524(ATP binding)|GO:0006200(ATP catabolic process)|GO:0006754(ATP biosynthetic process)|GO:0006810(transport)|GO:0006811(ion transport)|GO:0006812(cation transport)|GO:0007368(determination of left/right symmetry)|GO:0007507(heart development)|GO:0008152(metabolic process)|GO:0010084(specification of or…	#N/A	#N/A	#N/A	#N/A	9.77911e-05	#N/A
A_15_P303526	adaptor-related protein complex 2, mu 1 subunit, a	0	0	#N/A	#N/A	0.608255	0	ap2m1a	NM_212577	GO:0005886(plasma membrane)|GO:0005905(coated pit)|GO:0006810(transport)|GO:0006886(intracellular protein transport)|GO:0008289(lipid binding)|GO:0016020(membrane)|GO:0016192(vesicle-mediated transport)|GO:0030131(clathrin adaptor complex)|GO:0030132(clathrin coat of coated pit)	#N/A	#N/A	#N/A	#N/A	0.0018796	#N/A
A_15_P308456	collagen, type V, alpha 3b	0	0	0	0	0.784621	0	col5a3b	NM_001190758	GO:0005198(structural molecule activity)|GO:0005201(extracellular matrix structural constituent)|GO:0005581(collagen)|GO:0007155(cell adhesion)	#N/A	#N/A	#N/A	#N/A	8.00217e-05	#N/A
A_15_P331241	myosin, light polypeptide 3, skeletal muscle	0	0	0	0	1.05543	0	mylz3	NM_131619	GO:0005509(calcium ion binding)	#N/A	#N/A	#N/A	#N/A	0.000106872	#N/A
A_15_P333069	dihydrolipoamide dehydrogenase	0	0	0	0	0.661129	0	dldh	NM_201506	GO:0004148(dihydrolipoyl dehydrogenase activity)|GO:0005737(cytoplasm)|GO:0016491(oxidoreductase activity)|GO:0016668(oxidoreductase activity, acting on a sulfur group of donors, NAD or NADP as acceptor)|GO:0045454(cell redox homeostasis)|GO:0050660(flavin adenine dinucleotide binding)|GO:0055114(oxidation-reduction process)	#N/A	#N/A	#N/A	#N/A	5.88549e-05	#N/A
A_15_P337125	aldolase b, fructose-bisphosphate	0	0	0	0	0.638869	0	aldob	NM_194367	GO:0003824(catalytic activity)|GO:0004332(fructose-bisphosphate aldolase activity)|GO:0005575(cellular_component)|GO:0006096(glycolysis)|GO:0016829(lyase activity)	#N/A	#N/A	#N/A	#N/A	8.80162e-05	#N/A
A_15_P343540	heat shock protein 90, alpha (cytosolic), class B member 1	0	0	0	0	0.661623	0	hsp90ab1	NM_131310	GO:0000166(nucleotide binding)|GO:0005515(protein binding)|GO:0005524(ATP binding)|GO:0005737(cytoplasm)|GO:0006457(protein folding)|GO:0006950(response to stress)|GO:0007517(muscle organ development)|GO:0051082(unfolded protein binding)	#N/A	#N/A	#N/A	#N/A	0.000138471	#N/A
A_15_P346710	tubulin, alpha 8 like	0	0	0	0	0.836832	0	tuba8l	NM_212772	GO:0000166(nucleotide binding)|GO:0003924(GTPase activity)|GO:0005198(structural molecule activity)|GO:0005525(GTP binding)|GO:0005737(cytoplasm)|GO:0005856(cytoskeleton)|GO:0005874(microtubule)|GO:0006184(GTP catabolic process)|GO:0007017(microtubule-based process)|GO:0007018(microtubule-based movement)|GO:0043234(protein complex)|GO:0051258(protein polymerization)	#N/A	#N/A	#N/A	#N/A	1.97497e-05	#N/A
A_15_P348070	transgelin 2	0	0	0	0	0.617125	0	tagln2	NM_201576	GO:0000902(cell morphogenesis)|GO:0003779(actin binding)|GO:0007517(muscle organ development)|GO:0015629(actin cytoskeleton)|GO:0030036(actin cytoskeleton organization)	#N/A	#N/A	#N/A	#N/A	8.44023e-05	#N/A
A_15_P348585	myomesin (M-protein) 2, 165kDa	#N/A	#N/A	0	0	0.725842	0	myom2	ENSDART00000130478	0	#N/A	#N/A	#N/A	#N/A	2.81449e-05	#N/A
A_15_P363400	malic enzyme 2, NAD(+)-dependent, mitochondrial	0	0	#N/A	#N/A	0.671982	0	me2	NM_001003627	GO:0000166(nucleotide binding)|GO:0004470(malic enzyme activity)|GO:0006108(malate metabolic process)|GO:0016491(oxidoreductase activity)|GO:0016616(oxidoreductase activity, acting on the CH-OH group of donors, NAD or NADP as acceptor)|GO:0016619(malate dehydrogenase (oxaloacetate-decarboxylating) activity)|GO:0046872(metal ion binding)|GO:0051287(NAD binding)|GO:0055114(oxidation-reduction proce…	#N/A	#N/A	#N/A	#N/A	0.000283958	#N/A
A_15_P366635	succinate-CoA ligase, GDP-forming, alpha subunit	0	0	0	0	0.644557	0	suclg1	NM_001002577	GO:0000166(nucleotide binding)|GO:0003824(catalytic activity)|GO:0003878(ATP citrate synthase activity)|GO:0004775(succinate-CoA ligase (ADP-forming) activity)|GO:0005488(binding)|GO:0006099(tricarboxylic acid cycle)|GO:0008152(metabolic process)|GO:0016874(ligase activity)	#N/A	#N/A	#N/A	#N/A	0.000207032	#N/A
A_15_P366720	electron-transfer-flavoprotein, beta polypeptide	0	0	0	0	0.609256	0	etfb	NM_212998	GO:0009055(electron carrier activity)	#N/A	#N/A	#N/A	#N/A	0.000112476	#N/A
A_15_P367205	zgc:92027	0	0	0	0	0.648136	0	zgc:92027	NM_001005585	GO:0005509(calcium ion binding)	#N/A	#N/A	#N/A	#N/A	7.06206e-05	#N/A
A_15_P376190	NADH dehydrogenase (ubiquinone) Fe-S protein 7, (NADH-coenzyme Q reductase)	0	0	#N/A	#N/A	0.747002	0	ndufs7	NM_001199912	GO:0003674(molecular_function)|GO:0005575(cellular_component)|GO:0008150(biological_process)	#N/A	#N/A	#N/A	#N/A	2.41726e-05	#N/A
A_15_P377630	capping protein (actin filament) muscle Z-line, alpha 1a	0	0	#N/A	#N/A	0.595036	0	capza1a	NM_212697	GO:0003779(actin binding)|GO:0008290(F-actin capping protein complex)|GO:0030018(Z disc)|GO:0030036(actin cytoskeleton organization)	#N/A	#N/A	#N/A	#N/A	8.44023e-05	#N/A
A_15_P379445	aldehyde dehydrogenase 7 family, member A1	0	0	#N/A	#N/A	0.708849	0	aldh7a1	NM_212724	GO:0008152(metabolic process)|GO:0016491(oxidoreductase activity)|GO:0016620(oxidoreductase activity, acting on the aldehyde or oxo group of donors, NAD or NADP as acceptor)|GO:0055114(oxidation-reduction process)	#N/A	#N/A	#N/A	#N/A	0.000165164	#N/A
A_15_P395705	0	0	0	0	0	0.885918	0	0	TC418793	0	#N/A	#N/A	#N/A	#N/A	1.25788e-05	#N/A
A_15_P413025	peroxiredoxin 3	0	0	#N/A	#N/A	1.00948	0	prdx3	NM_001013460	GO:0016209(antioxidant activity)|GO:0016491(oxidoreductase activity)|GO:0051920(peroxiredoxin activity)|GO:0055114(oxidation-reduction process)	#N/A	#N/A	#N/A	#N/A	1.95507e-05	#N/A
A_15_P446280	sorting and assembly machinery component 50 homolog (S. cerevisiae)	0	0	0	0	0.708603	0	samm50	NM_200142	GO:0003674(molecular_function)|GO:0005739(mitochondrion)|GO:0005741(mitochondrial outer membrane)|GO:0016020(membrane)|GO:0016021(integral to membrane)|GO:0019867(outer membrane)	#N/A	#N/A	#N/A	#N/A	4.16061e-05	#N/A
A_15_P446625	splicing factor, arginine/serine-rich 3b	0	0	0	0	0.829572	0	sfrs3b	NM_201323	GO:0000166(nucleotide binding)|GO:0003676(nucleic acid binding)	#N/A	#N/A	#N/A	#N/A	2.37222e-05	#N/A
A_15_P461270	adenylosuccinate lyase	0	0	0	0	1.04245	0	adsl	NM_199899	GO:0003824(catalytic activity)|GO:0004018(N6-(1,2-dicarboxyethyl)AMP AMP-lyase (fumarate-forming) activity)|GO:0005737(cytoplasm)|GO:0009152(purine ribonucleotide biosynthetic process)|GO:0016829(lyase activity)	#N/A	#N/A	#N/A	#N/A	5.53915e-06	#N/A
A_15_P461425	zgc:64133	0	0	#N/A	#N/A	0.755383	0	zgc:64133	NM_213131	GO:0000166(nucleotide binding)|GO:0003824(catalytic activity)|GO:0005975(carbohydrate metabolic process)|GO:0006099(tricarboxylic acid cycle)|GO:0006108(malate metabolic process)|GO:0016491(oxidoreductase activity)|GO:0016615(malate dehydrogenase activity)|GO:0016616(oxidoreductase activity, acting on the CH-OH group of donors, NAD or NADP as acceptor)|GO:0030060(L-malate dehydrogenase activity)|…	#N/A	#N/A	#N/A	#N/A	5.9311e-05	#N/A
A_15_P461895	proteasome (prosome, macropain) 26S subunit, non-ATPase, 13	0	0	#N/A	#N/A	0.619493	0	psmd13	NM_200948	GO:0000502(proteasome complex)|GO:0003674(molecular_function)|GO:0008150(biological_process)	#N/A	#N/A	#N/A	#N/A	8.74671e-05	#N/A
A_15_P466726	type I cytokeratin, enveloping layer, like	0	0	0	0	0.701746	0	cyt1l	NM_001082882	GO:0005198(structural molecule activity)|GO:0005882(intermediate filament)	#N/A	#N/A	#N/A	#N/A	0.00021412	#N/A
A_15_P473965	adenosylmethionine decarboxylase 1	0	0	0	0	0.591385	0	amd1	NM_001161601	GO:0004014(adenosylmethionine decarboxylase activity)|GO:0005575(cellular_component)|GO:0006596(polyamine biosynthetic process)|GO:0006597(spermine biosynthetic process)|GO:0008295(spermidine biosynthetic process)|GO:0016829(lyase activity)|GO:0016831(carboxy-lyase activity)	#N/A	#N/A	#N/A	#N/A	0.000134195	#N/A
A_15_P474700	Aly/REF export factor	0	0	0	0	0.642695	0	alyref	NM_001105108	GO:0000166(nucleotide binding)|GO:0003676(nucleic acid binding)	#N/A	#N/A	#N/A	#N/A	0.000523691	#N/A
A_15_P488740	0	#N/A	#N/A	0	0	0.599991	0	0	CN317623	0	#N/A	#N/A	#N/A	#N/A	0.000271723	#N/A
A_15_P493682	isocitrate dehydrogenase 3 (NAD+) alpha	0	0	#N/A	#N/A	0.674943	0	idh3a	NM_200951	GO:0000287(magnesium ion binding)|GO:0004449(isocitrate dehydrogenase (NAD+) activity)|GO:0006099(tricarboxylic acid cycle)|GO:0016491(oxidoreductase activity)|GO:0016616(oxidoreductase activity, acting on the CH-OH group of donors, NAD or NADP as acceptor)|GO:0051287(NAD binding)|GO:0055114(oxidation-reduction process)	#N/A	#N/A	#N/A	#N/A	8.97747e-05	#N/A
A_15_P494177	zgc:153426	0	0	0	0	0.677605	0	zgc:153426	NM_001076715	GO:0000166(nucleotide binding)|GO:0003924(GTPase activity)|GO:0005198(structural molecule activity)|GO:0005525(GTP binding)|GO:0005737(cytoplasm)|GO:0005856(cytoskeleton)|GO:0005874(microtubule)|GO:0006184(GTP catabolic process)|GO:0007017(microtubule-based process)|GO:0007018(microtubule-based movement)|GO:0043234(protein complex)|GO:0051258(protein polymerization)	#N/A	#N/A	#N/A	#N/A	0.000249679	#N/A
A_15_P503892	zgc:112104	0	0	0	0	0.833126	0	zgc:112104	NM_001017745	GO:0003674(molecular_function)|GO:0005575(cellular_component)|GO:0008150(biological_process)	#N/A	#N/A	#N/A	#N/A	9.91744e-05	#N/A
A_15_P503982	tubulin, alpha 7 like	0	0	#N/A	#N/A	0.643996	0	tuba7l	NM_001002230	GO:0000166(nucleotide binding)|GO:0003924(GTPase activity)|GO:0005198(structural molecule activity)|GO:0005525(GTP binding)|GO:0005737(cytoplasm)|GO:0005856(cytoskeleton)|GO:0005874(microtubule)|GO:0006184(GTP catabolic process)|GO:0007017(microtubule-based process)|GO:0007018(microtubule-based movement)|GO:0043234(protein complex)|GO:0051258(protein polymerization)	#N/A	#N/A	#N/A	#N/A	0.000162492	#N/A
A_15_P506222	tubulin, alpha 8 like 4	0	0	0	0	0.892333	0	tuba8l4	NM_200185	GO:0000166(nucleotide binding)|GO:0003924(GTPase activity)|GO:0005198(structural molecule activity)|GO:0005525(GTP binding)|GO:0005737(cytoplasm)|GO:0005856(cytoskeleton)|GO:0005874(microtubule)|GO:0006184(GTP catabolic process)|GO:0007017(microtubule-based process)|GO:0007018(microtubule-based movement)|GO:0043234(protein complex)|GO:0051258(protein polymerization)	#N/A	#N/A	#N/A	#N/A	8.4016e-05	#N/A
A_15_P514827	annexin A1b	0	0	0	0	0.760367	0	anxa1b	NM_181759	GO:0005509(calcium ion binding)|GO:0005544(calcium-dependent phospholipid binding)	#N/A	#N/A	#N/A	#N/A	4.18818e-05	#N/A
A_15_P528852	glycine amidinotransferase (L-arginine:glycine amidinotransferase)	#N/A	#N/A	0	0	0.779398	0	gatm	NM_199531	GO:0005739(mitochondrion)|GO:0005743(mitochondrial inner membrane)|GO:0008152(metabolic process)|GO:0015068(glycine amidinotransferase activity)|GO:0016020(membrane)|GO:0016740(transferase activity)	#N/A	#N/A	#N/A	#N/A	4.13659e-05	#N/A
A_15_P540642	wu:fb12e11	0	0	#N/A	#N/A	0.719044	0	wu:fb12e11	NM_001199721	0	#N/A	#N/A	#N/A	#N/A	7.90207e-05	#N/A
A_15_P545832	zgc:110333	0	0	#N/A	#N/A	0.595678	0	zgc:110333	NM_001017799	GO:0005198(structural molecule activity)|GO:0005886(plasma membrane)|GO:0005923(tight junction)|GO:0008150(biological_process)|GO:0016020(membrane)|GO:0016021(integral to membrane)|GO:0030054(cell junction)	#N/A	#N/A	#N/A	#N/A	0.000123479	#N/A
A_15_P561992	wu:fa92h10	0	0	#N/A	#N/A	0.795108	0	wu:fa92h10	ENSDART00000145478	0	#N/A	#N/A	#N/A	#N/A	7.39903e-05	#N/A
A_15_P574782	zgc:92533	0	0	0	0	0.984482	0	zgc:92533	NM_001003445	GO:0005198(structural molecule activity)|GO:0005882(intermediate filament)|GO:0008150(biological_process)	#N/A	#N/A	#N/A	#N/A	1.41665e-05	#N/A
A_15_P575717	0	0	0	0	0	0.718289	0	0	BI897764	0	#N/A	#N/A	#N/A	#N/A	0.00037069	#N/A
A_15_P575887	peptidyl-prolyl cis-trans isomerase C-like	0	0	0	0	0.98947	0	LOC100333141	ENSDART00000055579	0	#N/A	#N/A	#N/A	#N/A	6.94333e-06	#N/A
A_15_P581592	NAD(P)H dehydrogenase, quinone 1	0	0	0	0	0.731917	0	nqo1	NM_001204272	GO:0005575(cellular_component)|GO:0009055(electron carrier activity)|GO:0016491(oxidoreductase activity)|GO:0042221(response to chemical stimulus)|GO:0050662(coenzyme binding)|GO:0055114(oxidation-reduction process)	#N/A	#N/A	#N/A	#N/A	8.80162e-05	#N/A
A_15_P598072	membrane-spanning 4-domains subfamily A member 4A-like	0	0	#N/A	#N/A	0.670861	0	LOC100331729	ENSDART00000108830	0	#N/A	#N/A	#N/A	#N/A	7.98672e-05	#N/A
A_15_P600782	chromobox homolog 2 (Drosophila Pc class)	#N/A	#N/A	0	0	0.944266	0	cbx2	NM_194373	GO:0003677(DNA binding)|GO:0005634(nucleus)	#N/A	#N/A	#N/A	#N/A	4.12909e-05	#N/A
A_15_P620121	proteasome (prosome, macropain) 26S subunit, ATPase 2	0	0	0	0	0.913588	0	psmc2	NM_200966	GO:0000166(nucleotide binding)|GO:0000502(proteasome complex)|GO:0005524(ATP binding)|GO:0005737(cytoplasm)|GO:0016787(hydrolase activity)|GO:0017111(nucleoside-triphosphatase activity)|GO:0030163(protein catabolic process)	#N/A	#N/A	#N/A	#N/A	3.17389e-05	#N/A
A_15_P620561	zgc:153347	0	0	0	0	0.918528	0	zgc:153347	NM_001077258	GO:0003674(molecular_function)|GO:0005575(cellular_component)|GO:0008150(biological_process)	#N/A	#N/A	#N/A	#N/A	5.61175e-05	#N/A
A_15_P622271	ubiquitin-conjugating enzyme E2D 3	0	0	0	0	0.646781	0	ube2d3	NM_199571	GO:0000166(nucleotide binding)|GO:0005524(ATP binding)|GO:0005575(cellular_component)|GO:0008152(metabolic process)|GO:0016874(ligase activity)|GO:0016881(acid-amino acid ligase activity)	#N/A	#N/A	#N/A	#N/A	5.93596e-05	#N/A
A_15_P622746	fatty acid binding protein 1b, tandem duplicate 1	#N/A	#N/A	0	0	0.601401	0	fabp1b.1	NM_001024651	GO:0005215(transporter activity)|GO:0005488(binding)|GO:0005504(fatty acid binding)|GO:0005737(cytoplasm)|GO:0006810(transport)|GO:0008289(lipid binding)	#N/A	#N/A	#N/A	#N/A	0.000200582	#N/A
A_15_P624721	zgc:101565	0	0	0	0	0.750389	0	zgc:101565	NM_001004641	GO:0000166(nucleotide binding)|GO:0005575(cellular_component)|GO:0008152(metabolic process)|GO:0016491(oxidoreductase activity)|GO:0055114(oxidation-reduction process)	#N/A	#N/A	#N/A	#N/A	9.20127e-05	#N/A
A_15_P625656	succinate-CoA ligase, ADP-forming, beta subunit	0	0	#N/A	#N/A	0.83874	0	sucla2	NM_213026	GO:0003824(catalytic activity)|GO:0005524(ATP binding)|GO:0008152(metabolic process)|GO:0016874(ligase activity)	#N/A	#N/A	#N/A	#N/A	1.92582e-05	#N/A
A_15_P626356	glutathione S-transferase theta 1b	0	0	#N/A	#N/A	0.708162	0	gstt1b	NM_200584	GO:0005575(cellular_component)|GO:0008152(metabolic process)|GO:0016740(transferase activity)	#N/A	#N/A	#N/A	#N/A	4.39969e-05	#N/A
A_15_P626641	slow myosin heavy chain 2	0	0	0	0	0.980825	0	smyhc2	NM_001102626	GO:0000166(nucleotide binding)|GO:0003774(motor activity)|GO:0003779(actin binding)|GO:0005524(ATP binding)|GO:0008152(metabolic process)|GO:0016459(myosin complex)|GO:0031444(slow-twitch skeletal muscle fiber contraction)|GO:0032982(myosin filament)|GO:0051015(actin filament binding)	#N/A	#N/A	#N/A	#N/A	1.95507e-05	#N/A
A_15_P628731	methionyl aminopeptidase 1	0	0	0	0	0.725079	0	metap1	NM_001025165	GO:0004177(aminopeptidase activity)|GO:0005575(cellular_component)|GO:0006508(proteolysis)|GO:0008233(peptidase activity)|GO:0008235(metalloexopeptidase activity)|GO:0009987(cellular process)|GO:0016787(hydrolase activity)|GO:0046872(metal ion binding)	#N/A	#N/A	#N/A	#N/A	3.21184e-05	#N/A
A_15_P629186	NADH dehydrogenase (ubiquinone) Fe-S protein 3, (NADH-coenzyme Q reductase)	0	0	0	0	1.02403	0	ndufs3	NM_001017755	GO:0008137(NADH dehydrogenase (ubiquinone) activity)|GO:0016491(oxidoreductase activity)|GO:0016651(oxidoreductase activity, acting on NADH or NADPH)|GO:0055114(oxidation-reduction process)	#N/A	#N/A	#N/A	#N/A	1.16352e-05	#N/A
A_15_P629316	apolipoprotein B mRNA editing enzyme, catalytic polypeptide-like 2a	#N/A	#N/A	#N/A	#N/A	0.682447	0	apobec2a	NM_001013314	GO:0005575(cellular_component)|GO:0008152(metabolic process)|GO:0008270(zinc ion binding)|GO:0016814(hydrolase activity, acting on carbon-nitrogen (but not peptide) bonds, in cyclic amidines)|GO:0060538(skeletal muscle organ development)	#N/A	#N/A	#N/A	#N/A	9.80141e-05	#N/A
A_15_P629421	tubulin, alpha 1, like 2	0	0	0	0	0.861064	0	tuba1l2	NM_001190982	GO:0000166(nucleotide binding)|GO:0003924(GTPase activity)|GO:0005198(structural molecule activity)|GO:0005525(GTP binding)|GO:0005737(cytoplasm)|GO:0005856(cytoskeleton)|GO:0005874(microtubule)|GO:0006184(GTP catabolic process)|GO:0007017(microtubule-based process)|GO:0007018(microtubule-based movement)|GO:0043234(protein complex)|GO:0051258(protein polymerization)	#N/A	#N/A	#N/A	#N/A	8.44023e-05	#N/A
A_15_P629941	apolipoprotein O, a	0	0	#N/A	#N/A	0.788518	0	apooa	NM_001037115	GO:0003674(molecular_function)|GO:0005575(cellular_component)|GO:0008150(biological_process)	#N/A	#N/A	#N/A	#N/A	0.00037069	#N/A
A_15_P630261	zgc:101598	0	0	0	0	0.63719	0	zgc:101598	NM_001007776	GO:0003723(RNA binding)|GO:0005575(cellular_component)|GO:0008150(biological_process)	#N/A	#N/A	#N/A	#N/A	7.51166e-05	#N/A
A_15_P630908	N(alpha)-acetyltransferase 10, NatA catalytic subunit	0	0	0	0	0.591438	0	naa10	NM_213334	GO:0008080(N-acetyltransferase activity)|GO:0008152(metabolic process)|GO:0016740(transferase activity)	#N/A	#N/A	#N/A	#N/A	0.000104761	#N/A
A_15_P631051	zgc:101744	0	0	0	0	0.6294	0	zgc:101744	NM_001013536	GO:0004872(receptor activity)|GO:0005575(cellular_component)|GO:0008150(biological_process)	#N/A	#N/A	#N/A	#N/A	0.000133704	#N/A
A_15_P632511	phosphoglycerate mutase 2 (muscle)	0	0	0	0	1.08658	0	pgam2	NM_201024	GO:0003824(catalytic activity)|GO:0006096(glycolysis)|GO:0008152(metabolic process)|GO:0016853(isomerase activity)|GO:0016868(intramolecular transferase activity, phosphotransferases)	#N/A	#N/A	#N/A	#N/A	1.15879e-05	#N/A
A_15_P633256	electron-transfer-flavoprotein, alpha polypeptide	0	0	0	0	0.710501	0	etfa	NM_198909	GO:0009055(electron carrier activity)|GO:0050660(flavin adenine dinucleotide binding)	#N/A	#N/A	#N/A	#N/A	3.54538e-05	#N/A
A_15_P633606	PDZ and LIM domain 7	#N/A	#N/A	0	0.688411	0.861972	0	pdlim7	NM_200840	GO:0001756(somitogenesis)|GO:0001947(heart looping)|GO:0003143(embryonic heart tube morphogenesis)|GO:0003190(atrioventricular valve formation)|GO:0003294(atrial ventricular junction remodeling)|GO:0005737(cytoplasm)|GO:0005856(cytoskeleton)|GO:0008270(zinc ion binding)|GO:0015629(actin cytoskeleton)|GO:0031941(filamentous actin)|GO:0046872(metal ion binding)|GO:0048471(perinuclear region of cyto…	#N/A	#N/A	#N/A	0.0507693	0.000265257	#N/A
A_15_P635442	zgc:173552	0	0	0	0	0.592416	0	zgc:173552	NM_001111216	GO:0000786(nucleosome)|GO:0003677(DNA binding)|GO:0005634(nucleus)|GO:0005694(chromosome)|GO:0006334(nucleosome assembly)	#N/A	#N/A	#N/A	#N/A	0.000603384	#N/A
A_15_P642281	fos-like antigen 2	#N/A	#N/A	0	0	0.729107	0	fosl2	NM_001082998	GO:0003677(DNA binding)|GO:0003700(sequence-specific DNA binding transcription factor activity)|GO:0005634(nucleus)|GO:0006355(regulation of transcription, DNA-dependent)|GO:0043565(sequence-specific DNA binding)|GO:0046983(protein dimerization activity)	#N/A	#N/A	#N/A	#N/A	0.000122885	#N/A
A_15_P646016	cysteine dioxygenase, type I	0	0	#N/A	#N/A	0.614604	0	cdo1	NM_200741	GO:0005506(iron ion binding)|GO:0016491(oxidoreductase activity)|GO:0016702(oxidoreductase activity, acting on single donors with incorporation of molecular oxygen, incorporation of two atoms of oxygen)|GO:0017172(cysteine dioxygenase activity)|GO:0046439(L-cysteine metabolic process)|GO:0046872(metal ion binding)|GO:0055114(oxidation-reduction process)	#N/A	#N/A	#N/A	#N/A	7.35887e-05	#N/A
A_15_P655526	eukaryotic translation elongation factor 1 alpha 1, like 1	0	0	0	0	0.758187	0	eef1a1l1	NM_131263	GO:0000166(nucleotide binding)|GO:0003746(translation elongation factor activity)|GO:0003924(GTPase activity)|GO:0005525(GTP binding)|GO:0005737(cytoplasm)|GO:0006184(GTP catabolic process)|GO:0006412(translation)|GO:0006414(translational elongation)	#N/A	#N/A	#N/A	#N/A	3.15391e-05	#N/A
A_15_P656611	0	#N/A	#N/A	0	0	1.00605	0	0	ENSDART00000130036	0	#N/A	#N/A	#N/A	#N/A	7.51166e-05	#N/A
A_15_P657561	apolipoprotein C-I like	0	0	0	0	1.33249	0	apoc1l	BC128898	0	#N/A	#N/A	#N/A	#N/A	5.01964e-06	#N/A
A_15_P659051	zgc:113456	0	0	#N/A	#N/A	0.794691	0	zgc:113456	NM_001030072	GO:0008150(biological_process)	#N/A	#N/A	#N/A	#N/A	7.03009e-05	#N/A
A_15_P659186	S-adenosylhomocysteine hydrolase	0	0	0	0	0.612579	0	ahcy	NM_199218	GO:0004013(adenosylhomocysteinase activity)|GO:0006730(one-carbon metabolic process)|GO:0016787(hydrolase activity)|GO:0033353(S-adenosylmethionine cycle)	#N/A	#N/A	#N/A	#N/A	0.000937311	#N/A
A_15_P659221	voltage-dependent anion channel 2	0	0	0	0	0.951949	0	vdac2	NM_199585	GO:0005741(mitochondrial outer membrane)|GO:0006810(transport)|GO:0006820(anion transport)|GO:0008308(voltage-gated anion channel activity)|GO:0016020(membrane)|GO:0016021(integral to membrane)|GO:0034765(regulation of ion transmembrane transport)|GO:0044070(regulation of anion transport)|GO:0055085(transmembrane transport)	#N/A	#N/A	#N/A	#N/A	7.48038e-06	#N/A
A_15_P659686	lectin, galactoside-binding, soluble, 2b	#N/A	#N/A	0	0	0.852212	0	lgals2b	BC165230	GO:0001944(vasculature development)|GO:0002040(sprouting angiogenesis)|GO:0005575(cellular_component)|GO:0016936(galactoside binding)	#N/A	#N/A	#N/A	#N/A	7.41287e-05	#N/A
A_15_P659851	NADH dehydrogenase (ubiquinone) 1 alpha subcomplex, 2	0	0	0	0	0.758826	0	ndufa2	NM_001024420	GO:0003674(molecular_function)|GO:0005739(mitochondrion)|GO:0005743(mitochondrial inner membrane)|GO:0006810(transport)|GO:0016020(membrane)|GO:0022900(electron transport chain)|GO:0070469(respiratory chain)	#N/A	#N/A	#N/A	#N/A	4.80743e-05	#N/A
A_15_P659866	transcription elongation factor B (SIII), polypeptide 1b	0	0	0	0	0.60871	0	tceb1b	NM_001002440	GO:0005575(cellular_component)|GO:0006511(ubiquitin-dependent protein catabolic process)	#N/A	#N/A	#N/A	#N/A	7.46932e-05	#N/A
A_15_P663486	Thy-1 cell surface antigen	0	0	0	0	0.930596	0	thy1	NM_198065	GO:0003674(molecular_function)|GO:0005575(cellular_component)|GO:0008150(biological_process)	#N/A	#N/A	#N/A	#N/A	#N/A	#N/A
A_15_P664121	parvalbumin 9	0	0	0	0	0.809296	0	pvalb9	NM_182938	GO:0005509(calcium ion binding)	#N/A	#N/A	#N/A	#N/A	1.92582e-05	#N/A
A_15_P665895	glutathione S-transferase pi 1	0	0	0	0	0.69284	0	gstp1	NM_131734	GO:0004364(glutathione transferase activity)|GO:0008152(metabolic process)|GO:0016740(transferase activity)|GO:0042221(response to chemical stimulus)	#N/A	#N/A	#N/A	#N/A	0.000200571	#N/A
A_15_P666126	proteasome (prosome, macropain) subunit, beta type, 7	0	0	#N/A	#N/A	0.76269	0	psmb7	BC164627	GO:0000502(proteasome complex)|GO:0004175(endopeptidase activity)|GO:0004298(threonine-type endopeptidase activity)|GO:0005634(nucleus)|GO:0005737(cytoplasm)|GO:0005839(proteasome core complex)|GO:0006508(proteolysis)|GO:0008233(peptidase activity)|GO:0016787(hydrolase activity)|GO:0051603(proteolysis involved in cellular protein catabolic process)	#N/A	#N/A	#N/A	#N/A	3.51848e-05	#N/A
A_15_P667481	capping protein (actin filament) muscle Z-line, beta	0	0	0	0	0.59012	0	capzb	NM_199935	GO:0003779(actin binding)|GO:0005737(cytoplasm)|GO:0008290(F-actin capping protein complex)|GO:0030036(actin cytoskeleton organization)	#N/A	#N/A	#N/A	#N/A	0.00030776	#N/A
A_15_P667656	engulfment and cell motility protein 2	0	0	0	0	0.745466	0	LOC100006857	NM_001200058	0	#N/A	#N/A	#N/A	#N/A	0.000129911	#N/A
A_15_P668841	EGF-like-domain, multiple 6	0	0	#N/A	#N/A	0.69096	0	egfl6	NM_001002457	GO:0005509(calcium ion binding)|GO:0008150(biological_process)|GO:0016020(membrane)	#N/A	#N/A	#N/A	#N/A	3.79076e-05	#N/A
A_15_P670006	peroxiredoxin 2	0	0	0	0	0.719438	0	prdx2	NM_001002468	GO:0016209(antioxidant activity)|GO:0016491(oxidoreductase activity)|GO:0051920(peroxiredoxin activity)|GO:0055114(oxidation-reduction process)	#N/A	#N/A	#N/A	#N/A	6.75503e-05	#N/A
A_15_P670061	mitochondrial ribosomal protein L45	0	0	#N/A	#N/A	0.59749	0	mrpl45	NM_200307	GO:0005744(mitochondrial inner membrane presequence translocase complex)|GO:0005840(ribosome)|GO:0006886(intracellular protein transport)|GO:0015450(P-P-bond-hydrolysis-driven protein transmembrane transporter activity)|GO:0055085(transmembrane transport)	#N/A	#N/A	#N/A	#N/A	8.66076e-05	#N/A
A_15_P673611	apolipoprotein A-Ia	#N/A	#N/A	0	0	1.32788	0	apoa1a	NM_131128	GO:0005319(lipid transporter activity)|GO:0005576(extracellular region)|GO:0005615(extracellular space)|GO:0006629(lipid metabolic process)|GO:0006695(cholesterol biosynthetic process)|GO:0006810(transport)|GO:0006869(lipid transport)|GO:0008035(high-density lipoprotein particle binding)|GO:0008202(steroid metabolic process)|GO:0008203(cholesterol metabolic process)|GO:0008289(lipid binding)|GO:0…	#N/A	#N/A	#N/A	#N/A	4.2874e-06	#N/A
A_15_P673851	alcohol dehydrogenase 5	0	0	#N/A	#N/A	0.606107	0	adh5	NM_131849	GO:0000166(nucleotide binding)|GO:0006069(ethanol oxidation)|GO:0008270(zinc ion binding)|GO:0016491(oxidoreductase activity)|GO:0046872(metal ion binding)|GO:0051903(S-(hydroxymethyl)glutathione dehydrogenase activity)|GO:0055114(oxidation-reduction process)	#N/A	#N/A	#N/A	#N/A	0.000169765	#N/A
A_15_P675401	proteasome (prosome, macropain) subunit, beta type, 2	0	0	#N/A	#N/A	0.680375	0	psmb2	NM_001002609	GO:0000502(proteasome complex)|GO:0004175(endopeptidase activity)|GO:0004298(threonine-type endopeptidase activity)|GO:0005634(nucleus)|GO:0005737(cytoplasm)|GO:0005839(proteasome core complex)|GO:0006508(proteolysis)|GO:0008233(peptidase activity)|GO:0016787(hydrolase activity)|GO:0051603(proteolysis involved in cellular protein catabolic process)	#N/A	#N/A	#N/A	#N/A	0.000102091	#N/A
A_15_P676531	0	0	0	#N/A	#N/A	0.616333	0	0	TC390651	GO:0004777(succinate-semialdehyde dehydrogenase activity)|GO:0005739(mitochondrion)|GO:0006681(galactosylceramide metabolic process)|GO:0009450(gamma-aminobutyric acid catabolic process)|GO:0046459(short-chain fatty acid metabolic process)|GO:0051287(NAD binding)	#N/A	#N/A	#N/A	#N/A	0.000126479	#N/A
A_15_P681666	sb:cb311	#N/A	#N/A	-0.698929	0	0.9844	0	sb:cb311	CK697995	0	#N/A	#N/A	0.0977533	#N/A	3.17672e-05	#N/A
A_15_P681919	aldehyde dehydrogenase 2 family (mitochondrial)a	0	0	#N/A	#N/A	0.690714	0	aldh2a	NM_200490	GO:0004028(3-chloroallyl aldehyde dehydrogenase activity)|GO:0005575(cellular_component)|GO:0006081(cellular aldehyde metabolic process)|GO:0008152(metabolic process)|GO:0016491(oxidoreductase activity)|GO:0016620(oxidoreductase activity, acting on the aldehyde or oxo group of donors, NAD or NADP as acceptor)|GO:0055114(oxidation-reduction process)	#N/A	#N/A	#N/A	#N/A	4.32647e-05	#N/A
A_15_P682296	zgc:162944	0	0	#N/A	#N/A	0.75042	0	zgc:162944	NM_001126455	GO:0003674(molecular_function)|GO:0005739(mitochondrion)|GO:0008150(biological_process)	#N/A	#N/A	#N/A	#N/A	3.2502e-05	#N/A
A_15_P685536	0	0	0	0	0	0.755636	0	0	CK708916	0	#N/A	#N/A	#N/A	#N/A	0.000196151	#N/A
A_15_P685896	0	0	0	0	0.671524	0.842291	0	0	TC388039	0	#N/A	#N/A	#N/A	0.201149	7.10679e-05	#N/A
A_15_P694736	0	0	0	0	0	0.867969	0	0	TC388621	0	#N/A	#N/A	#N/A	#N/A	5.19443e-05	#N/A
A_15_P696091	complement factor D (adipsin) like	0	0	#N/A	#N/A	1.48459	0	cfdl	NM_001020532	GO:0003824(catalytic activity)|GO:0004252(serine-type endopeptidase activity)|GO:0005575(cellular_component)|GO:0006508(proteolysis)|GO:0008233(peptidase activity)|GO:0008236(serine-type peptidase activity)|GO:0016787(hydrolase activity)	#N/A	#N/A	#N/A	#N/A	6.81385e-06	#N/A
A_15_P696686	proteasome (prosome, macropain) 26S subunit, non-ATPase, 2	0	0	0	0	0.745747	0	psmd2	NM_200546	GO:0000502(proteasome complex)|GO:0005488(binding)|GO:0030234(enzyme regulator activity)|GO:0042176(regulation of protein catabolic process)|GO:0050790(regulation of catalytic activity)	#N/A	#N/A	#N/A	#N/A	3.20794e-05	#N/A
A_15_P707861	tubulin, alpha 4 like	0	0	#N/A	#N/A	0.596296	0	tuba4l	NM_199795	GO:0000166(nucleotide binding)|GO:0003924(GTPase activity)|GO:0005198(structural molecule activity)|GO:0005525(GTP binding)|GO:0005737(cytoplasm)|GO:0005856(cytoskeleton)|GO:0005874(microtubule)|GO:0006184(GTP catabolic process)|GO:0007017(microtubule-based process)|GO:0007018(microtubule-based movement)|GO:0043234(protein complex)|GO:0051258(protein polymerization)	#N/A	#N/A	#N/A	#N/A	0.000321119	#N/A
A_15_P714511	receptor accessory protein 5	0	0	#N/A	#N/A	0.632529	0	reep5	NM_200058	GO:0004872(receptor activity)	#N/A	#N/A	#N/A	#N/A	7.14022e-05	#N/A
A_15_P719161	NADH dehydrogenase (ubiquinone) 1 beta subcomplex, 8	0	0	0	0	0.866715	0	ndufb8	NM_200855	GO:0003954(NADH dehydrogenase activity)|GO:0005739(mitochondrion)|GO:0005747(mitochondrial respiratory chain complex I)|GO:0006120(mitochondrial electron transport, NADH to ubiquinone)|GO:0008137(NADH dehydrogenase (ubiquinone) activity)	#N/A	#N/A	#N/A	#N/A	2.43926e-05	#N/A
A_15_P719736	upstream binding transcription factor, like	0	0	0	0	0.921069	0	ubtfl	NM_201003	GO:0003677(DNA binding)	#N/A	#N/A	#N/A	#N/A	7.14022e-05	#N/A
A_15_P719941	proteasome (prosome, macropain) 26S subunit, ATPase, 5	0	0	0	0	0.715748	0	psmc5	NM_001003740	GO:0000166(nucleotide binding)|GO:0000502(proteasome complex)|GO:0005524(ATP binding)|GO:0005634(nucleus)|GO:0005737(cytoplasm)|GO:0008134(transcription factor binding)|GO:0016787(hydrolase activity)|GO:0017111(nucleoside-triphosphatase activity)|GO:0030163(protein catabolic process)|GO:0031531(thyrotropin-releasing hormone receptor binding)|GO:0043161(proteasomal ubiquitin-dependent protein cata…	#N/A	#N/A	#N/A	#N/A	8.44023e-05	#N/A
A_15_P720226	phosphoglucomutase 1	0	0	0	0	0.824062	0	pgm1	NM_201025	GO:0000287(magnesium ion binding)|GO:0004614(phosphoglucomutase activity)|GO:0005829(cytosol)|GO:0005975(carbohydrate metabolic process)|GO:0005978(glycogen biosynthetic process)|GO:0005992(trehalose biosynthetic process)|GO:0016868(intramolecular transferase activity, phosphotransferases)|GO:0019255(glucose 1-phosphate metabolic process)|GO:0019388(galactose catabolic process)|GO:0046872(metal i…	#N/A	#N/A	#N/A	#N/A	2.26176e-05	#N/A
A_15_P720541	zgc:65894	0	0	#N/A	#N/A	0.793381	0	zgc:65894	NM_199975	GO:0000166(nucleotide binding)|GO:0003924(GTPase activity)|GO:0005198(structural molecule activity)|GO:0005525(GTP binding)|GO:0005737(cytoplasm)|GO:0005856(cytoskeleton)|GO:0005874(microtubule)|GO:0006184(GTP catabolic process)|GO:0007017(microtubule-based process)|GO:0007018(microtubule-based movement)|GO:0043234(protein complex)|GO:0051258(protein polymerization)	#N/A	#N/A	#N/A	#N/A	0.00172509	#N/A
A_15_P720741	zgc:112176	#N/A	#N/A	0	0	0.5958	0	zgc:112176	NM_001020657	GO:0000166(nucleotide binding)|GO:0005576(extracellular region)|GO:0008152(metabolic process)|GO:0016491(oxidoreductase activity)|GO:0055114(oxidation-reduction process)	#N/A	#N/A	#N/A	#N/A	9.80141e-05	#N/A
A_15_P721086	triosephosphate isomerase 1b	0	0	0	0	1.08021	0	tpi1b	NM_153668	GO:0003824(catalytic activity)|GO:0004807(triose-phosphate isomerase activity)|GO:0006094(gluconeogenesis)|GO:0006096(glycolysis)|GO:0006098(pentose-phosphate shunt)|GO:0008152(metabolic process)|GO:0016853(isomerase activity)	#N/A	#N/A	#N/A	#N/A	8.45176e-06	#N/A
A_15_P721266	prostaglandin reductase 1	0	0	#N/A	#N/A	0.673532	0	ptgr1	NM_001008651	GO:0000166(nucleotide binding)|GO:0005575(cellular_component)|GO:0008270(zinc ion binding)|GO:0016491(oxidoreductase activity)|GO:0055114(oxidation-reduction process)	#N/A	#N/A	#N/A	#N/A	9.80141e-05	#N/A
A_15_P721386	sulfotransferase family, cytosolic, 6b, member 1	0	0	#N/A	#N/A	0.616275	0	sult6b1	NM_214686	GO:0005575(cellular_component)|GO:0008146(sulfotransferase activity)|GO:0008152(metabolic process)|GO:0016740(transferase activity)|GO:0042221(response to chemical stimulus)	#N/A	#N/A	#N/A	#N/A	0.00309874	#N/A
A_15_P721411	CD9 antigen, b	0	0	#N/A	#N/A	0.729855	0	cd9b	NM_213428	GO:0016020(membrane)|GO:0016021(integral to membrane)	#N/A	#N/A	#N/A	#N/A	4.37045e-05	#N/A
A_15_P722486	serine/arginine-rich splicing factor 5a	0	0	0	0	0.602143	0	srsf5a	NM_200867	GO:0000166(nucleotide binding)|GO:0003676(nucleic acid binding)|GO:0005575(cellular_component)|GO:0008150(biological_process)	#N/A	#N/A	#N/A	#N/A	0.000121229	#N/A
A_15_P722981	eukaryotic translation initiation factor 4E family member 1c	0	0	0	0	0.724749	0	eif4e1c	NM_001017851	GO:0003723(RNA binding)|GO:0003743(translation initiation factor activity)|GO:0005737(cytoplasm)|GO:0006412(translation)|GO:0006413(translational initiation)	#N/A	#N/A	#N/A	#N/A	0.0103949	#N/A
A_15_P723351	proteasome (prosome, macropain) subunit, alpha type,5	0	0	#N/A	#N/A	0.726984	0	psma5	NM_205708	GO:0000502(proteasome complex)|GO:0004175(endopeptidase activity)|GO:0004298(threonine-type endopeptidase activity)|GO:0005634(nucleus)|GO:0005737(cytoplasm)|GO:0005839(proteasome core complex)|GO:0006508(proteolysis)|GO:0006511(ubiquitin-dependent protein catabolic process)|GO:0008233(peptidase activity)|GO:0016787(hydrolase activity)|GO:0019773(proteasome core complex, alpha-subunit complex)|GO…	#N/A	#N/A	#N/A	#N/A	3.87984e-05	#N/A
A_15_P723451	proteasome (prosome, macropain) 26S subunit, ATPase, 4	0	0	#N/A	#N/A	0.689473	0	psmc4	NM_199750	GO:0000166(nucleotide binding)|GO:0000502(proteasome complex)|GO:0005524(ATP binding)|GO:0005737(cytoplasm)|GO:0016787(hydrolase activity)|GO:0017111(nucleoside-triphosphatase activity)|GO:0030163(protein catabolic process)	#N/A	#N/A	#N/A	#N/A	3.54538e-05	#N/A
A_15_P724331	troponin T3b, skeletal, fast	0	0	0	0.683609	0.965028	0	tnnt3b	NM_001110416	0	#N/A	#N/A	#N/A	0.121467	2.21855e-05	#N/A
A_15_P724906	tropomyosin 3	0	0	0	0	1.09767	0	tpm3	NM_205676	0	#N/A	#N/A	#N/A	#N/A	7.57358e-06	#N/A
A_15_P726316	lactate dehydrogenase Ba	0	0	0	0	1.12525	0	ldhba	NM_131247	GO:0000166(nucleotide binding)|GO:0003824(catalytic activity)|GO:0004459(L-lactate dehydrogenase activity)|GO:0005737(cytoplasm)|GO:0005975(carbohydrate metabolic process)|GO:0006096(glycolysis)|GO:0016491(oxidoreductase activity)|GO:0016616(oxidoreductase activity, acting on the CH-OH group of donors, NAD or NADP as acceptor)|GO:0044262(cellular carbohydrate metabolic process)|GO:0055114(oxidati…	#N/A	#N/A	#N/A	#N/A	4.90246e-06	#N/A
A_15_P726516	OCIA domain containing 1	0	0	0	0	0.709048	0	ociad1	NM_200302	GO:0003674(molecular_function)|GO:0005768(endosome)|GO:0008150(biological_process)	#N/A	#N/A	#N/A	#N/A	0.000618348	#N/A
A_15_P726806	cytochrome c-1	0	0	0	0	1.25427	0	cyc1	NM_001037393	GO:0005506(iron ion binding)|GO:0009055(electron carrier activity)|GO:0020037(heme binding)	#N/A	#N/A	#N/A	#N/A	4.2874e-06	#N/A
A_15_P728465	zgc:103652	0	0	#N/A	#N/A	0.599087	0	zgc:103652	NM_001007364	GO:0005198(structural molecule activity)|GO:0005488(binding)|GO:0006890(retrograde vesicle-mediated transport, Golgi to ER)|GO:0030126(COPI vesicle coat)	#N/A	#N/A	#N/A	#N/A	0.000101279	#N/A
A_15_P729661	globoside alpha-1,3-N-acetylgalactosaminyltransferase 1, like 4	0	0	0	0	0.597143	0	gbgt1l4	NM_200125	GO:0005975(carbohydrate metabolic process)|GO:0016020(membrane)|GO:0016740(transferase activity)|GO:0016758(transferase activity, transferring hexosyl groups)	#N/A	#N/A	#N/A	#N/A	0.000304567	#N/A
A_15_P729686	solute carrier family 25 (mitochondrial carrier; phosphate carrier), member 3b	0	0	0	0	0.800677	0	slc25a3b	NM_213722	GO:0006810(transport)|GO:0016020(membrane)|GO:0016021(integral to membrane)	#N/A	#N/A	#N/A	#N/A	0.000162882	#N/A
A_15_P734446	chaperonin containing TCP1, subunit 6A (zeta 1)	0	0	0	0	0.690528	0	cct6a	NM_201290	GO:0000166(nucleotide binding)|GO:0005524(ATP binding)|GO:0005737(cytoplasm)|GO:0006457(protein folding)|GO:0044267(cellular protein metabolic process)|GO:0051082(unfolded protein binding)	#N/A	#N/A	#N/A	#N/A	4.13659e-05	#N/A
A_15_P734521	0	0	0	#N/A	#N/A	0.89237	0	0	TC402509	0	#N/A	#N/A	#N/A	#N/A	4.47046e-05	#N/A
A_15_P734956	uncharacterized LOC564072	0	0	#N/A	#N/A	0.90708	0	LOC564072	ENSDART00000125731	0	#N/A	#N/A	#N/A	#N/A	3.68676e-05	#N/A
A_15_P735146	succinate dehydrogenase complex, subunit B, iron sulfur (Ip)	0	0	#N/A	#N/A	0.95788	0	sdhb	NM_001098740	GO:0005739(mitochondrion)|GO:0005743(mitochondrial inner membrane)|GO:0005749(mitochondrial respiratory chain complex II)|GO:0006099(tricarboxylic acid cycle)|GO:0006810(transport)|GO:0008177(succinate dehydrogenase (ubiquinone) activity)|GO:0009055(electron carrier activity)|GO:0016020(membrane)|GO:0016491(oxidoreductase activity)|GO:0022900(electron transport chain)|GO:0046872(metal ion binding…	#N/A	#N/A	#N/A	#N/A	1.89244e-05	#N/A
A_15_P735751	sb:cb1058	#N/A	#N/A	0	0	0.620315	0	sb:cb1058	EE698973	0	#N/A	#N/A	#N/A	#N/A	0.000179343	#N/A
A_15_P736007	proteasome (prosome, macropain) subunit, alpha type, 8	0	0	#N/A	#N/A	0.80473	0	psma8	NM_213166	GO:0000502(proteasome complex)|GO:0004175(endopeptidase activity)|GO:0004298(threonine-type endopeptidase activity)|GO:0005634(nucleus)|GO:0005737(cytoplasm)|GO:0005839(proteasome core complex)|GO:0006508(proteolysis)|GO:0006511(ubiquitin-dependent protein catabolic process)|GO:0008233(peptidase activity)|GO:0016787(hydrolase activity)|GO:0019773(proteasome core complex, alpha-subunit complex)|GO…	#N/A	#N/A	#N/A	#N/A	2.15401e-05	#N/A
A_15_P737096	keratin 18	0	0	0	0	0.603731	0	krt18	NM_178437	GO:0005198(structural molecule activity)|GO:0005882(intermediate filament)	#N/A	#N/A	#N/A	#N/A	0.000406227	#N/A
A_15_P737206	apolipoprotein Eb	0	0	0	0	0.722437	0	apoeb	NM_131098	GO:0005576(extracellular region)|GO:0006810(transport)|GO:0006869(lipid transport)|GO:0008289(lipid binding)|GO:0042157(lipoprotein metabolic process)	#N/A	#N/A	#N/A	#N/A	#N/A	#N/A
A_15_P737691	protein kinase (cAMP-dependent, catalytic) inhibitor beta	0	0	0	0	0.622734	0	pkib	NM_001122945	GO:0004862(cAMP-dependent protein kinase inhibitor activity)|GO:0006469(negative regulation of protein kinase activity)|GO:0042326(negative regulation of phosphorylation)|GO:0071901(negative regulation of protein serine/threonine kinase activity)	#N/A	#N/A	#N/A	#N/A	8.44023e-05	#N/A
A_15_P737746	sulfotransferase family 2, cytosolic sulfotransferase 2	0	0	0	0	0.924033	0	sult2st2	NM_001078169	GO:0008146(sulfotransferase activity)|GO:0008152(metabolic process)	#N/A	#N/A	#N/A	#N/A	1.154e-05	#N/A
A_15_P739861	SEC13 homolog (S. cerevisiae)	0	0	#N/A	#N/A	0.658003	0	sec13	NM_213335	GO:0003674(molecular_function)|GO:0005622(intracellular)|GO:0005623(cell)|GO:0006888(ER to Golgi vesicle-mediated transport)|GO:0051216(cartilage development)|GO:0070278(extracellular matrix constituent secretion)	#N/A	#N/A	#N/A	#N/A	0.000126601	#N/A
A_15_P740196	tubulin, alpha 8 like 3	0	0	#N/A	#N/A	0.842985	0	tuba8l3	NM_001003558	GO:0000166(nucleotide binding)|GO:0003924(GTPase activity)|GO:0005198(structural molecule activity)|GO:0005525(GTP binding)|GO:0005737(cytoplasm)|GO:0005856(cytoskeleton)|GO:0005874(microtubule)|GO:0006184(GTP catabolic process)|GO:0007017(microtubule-based process)|GO:0007018(microtubule-based movement)|GO:0021782(glial cell development)|GO:0042552(myelination)|GO:0043234(protein complex)|GO:005…	#N/A	#N/A	#N/A	#N/A	9.22992e-05	#N/A
A_15_P740771	death associated protein 1b	0	0	0	0	0.597184	0	dap1b	NM_131573	0	#N/A	#N/A	#N/A	#N/A	#N/A	#N/A
A_15_P741141	integral membrane protein 2Bb	0	0	#N/A	#N/A	0.763845	0	itm2bb	NM_212976	0	#N/A	#N/A	#N/A	#N/A	2.94318e-05	#N/A
A_15_P741386	ATP synthase, H+ transporting, mitochondrial F1 complex, O subunit	0	0	0	0	0.812024	0	atp5o	NM_001003843	GO:0015986(ATP synthesis coupled proton transport)|GO:0046933(hydrogen ion transporting ATP synthase activity, rotational mechanism)	#N/A	#N/A	#N/A	#N/A	6.48492e-05	#N/A
A_15_P741396	ATP synthase, H+ transporting, mitochondrial F1 complex, delta subunit	0	0	0	0	0.795538	0	atp5d	NM_199968	GO:0006200(ATP catabolic process)|GO:0015986(ATP synthesis coupled proton transport)|GO:0045261(proton-transporting ATP synthase complex, catalytic core F(1))|GO:0046933(hydrogen ion transporting ATP synthase activity, rotational mechanism)|GO:0046961(proton-transporting ATPase activity, rotational mechanism)	#N/A	#N/A	#N/A	#N/A	2.1629e-05	#N/A
A_15_P742951	im:6895682	0	0	0	0	0.859288	0	im:6895682	NM_001080198	GO:0003674(molecular_function)|GO:0005737(cytoplasm)|GO:0006351(transcription, DNA-dependent)|GO:0006355(regulation of transcription, DNA-dependent)|GO:0007275(multicellular organismal development)|GO:0007517(muscle organ development)|GO:0030017(sarcomere)|GO:0030154(cell differentiation)	#N/A	#N/A	#N/A	#N/A	1.30894e-05	#N/A
A_15_P743036	signal sequence receptor, beta	0	0	0	0	0.633963	0	ssr2	NM_001001399	GO:0004872(receptor activity)|GO:0005783(endoplasmic reticulum)|GO:0016021(integral to membrane)	#N/A	#N/A	#N/A	#N/A	0.000238192	#N/A
A_15_P743678	SHQ1 homolog (S. cerevisiae)	0	0	0	0	0.772158	0	shq1	NM_001080600	GO:0003674(molecular_function)|GO:0005634(nucleus)|GO:0005654(nucleoplasm)|GO:0005737(cytoplasm)|GO:0005829(cytosol)|GO:0022618(ribonucleoprotein complex assembly)	#N/A	#N/A	#N/A	#N/A	0.00024873	#N/A
A_15_P744296	coiled-coil-helix-coiled-coil-helix domain containing 3	0	0	#N/A	#N/A	0.586355	0	chchd3	NM_214804	0	#N/A	#N/A	#N/A	#N/A	9.76917e-05	#N/A
A_15_P745006	protein phosphatase 2 (formerly 2A), catalytic subunit, beta isoform	0	0	0	0	0.77641	0	ppp2cb	NM_213293	GO:0004721(phosphoprotein phosphatase activity)|GO:0005575(cellular_component)|GO:0008152(metabolic process)|GO:0016311(dephosphorylation)|GO:0016787(hydrolase activity)	#N/A	#N/A	#N/A	#N/A	8.31513e-05	#N/A
A_15_P745357	high-mobility group box 1a	0	0	0	0	0.666335	0	hmgb1a	NM_199555	GO:0003677(DNA binding)|GO:0005488(binding)|GO:0005634(nucleus)|GO:0005886(plasma membrane)|GO:0009409(response to cold)|GO:0030900(forebrain development)	#N/A	#N/A	#N/A	#N/A	5.88549e-05	#N/A
A_15_P745548	zgc:123194	0	0	#N/A	#N/A	0.98201	0	zgc:123194	NM_001037410	GO:0000166(nucleotide binding)|GO:0003924(GTPase activity)|GO:0005198(structural molecule activity)|GO:0005525(GTP binding)|GO:0005737(cytoplasm)|GO:0005856(cytoskeleton)|GO:0005874(microtubule)|GO:0006184(GTP catabolic process)|GO:0007017(microtubule-based process)|GO:0007018(microtubule-based movement)|GO:0043234(protein complex)|GO:0051258(protein polymerization)	#N/A	#N/A	#N/A	#N/A	2.79511e-05	#N/A
A_15_P746051	eukaryotic translation initiation factor 3, subunit E, a	0	0	0	0	0.699592	0	eif3ea	NM_200839	GO:0003743(translation initiation factor activity)|GO:0005634(nucleus)|GO:0005737(cytoplasm)|GO:0005852(eukaryotic translation initiation factor 3 complex)|GO:0006412(translation)|GO:0006413(translational initiation)|GO:0043010(camera-type eye development)|GO:0043473(pigmentation)|GO:0048703(embryonic viscerocranium morphogenesis)	#N/A	#N/A	#N/A	#N/A	#N/A	#N/A
A_15_P746281	brain protein 44	0	0	0	0	0.630506	0	brp44	NM_212592	GO:0003674(molecular_function)|GO:0008150(biological_process)	#N/A	#N/A	#N/A	#N/A	7.90207e-05	#N/A
A_15_P746791	ornithine decarboxylase antizyme 1	0	0	0	0	0.621411	0	oaz1	NM_194264	GO:0004857(enzyme inhibitor activity)|GO:0008073(ornithine decarboxylase inhibitor activity)|GO:0043086(negative regulation of catalytic activity)	#N/A	#N/A	#N/A	#N/A	0.000193705	#N/A
A_15_P747051	proteasome (prosome, macropain) 26S subunit, ATPase, 1a	0	0	0	0	0.781677	0	psmc1a	NM_200033	GO:0000166(nucleotide binding)|GO:0000502(proteasome complex)|GO:0005524(ATP binding)|GO:0005737(cytoplasm)|GO:0016787(hydrolase activity)|GO:0017111(nucleoside-triphosphatase activity)|GO:0030163(protein catabolic process)	#N/A	#N/A	#N/A	#N/A	4.17856e-05	#N/A
A_15_P748546	zgc:77052	0	0	0	0	0.79733	0	zgc:77052	NM_213302	GO:0000166(nucleotide binding)|GO:0003676(nucleic acid binding)	#N/A	#N/A	#N/A	#N/A	1.95507e-05	#N/A
A_15_P748846	phosphoglycerate kinase 1	0	0	0	0	0.989069	0	pgk1	NM_213387	GO:0001666(response to hypoxia)|GO:0004618(phosphoglycerate kinase activity)|GO:0006096(glycolysis)|GO:0016301(kinase activity)|GO:0016310(phosphorylation)|GO:0016740(transferase activity)	#N/A	#N/A	#N/A	#N/A	7.75089e-06	#N/A
A_15_P750951	chaperonin containing TCP1, subunit 5 (epsilon)	0	0	#N/A	#N/A	0.769695	0	cct5	NM_212613	GO:0000166(nucleotide binding)|GO:0005524(ATP binding)|GO:0005737(cytoplasm)|GO:0006457(protein folding)|GO:0044267(cellular protein metabolic process)|GO:0051082(unfolded protein binding)	#N/A	#N/A	#N/A	#N/A	3.2502e-05	#N/A
A_15_P752851	nucleolin	0	0	0	0	0.837004	0	ncl	NM_001076652	GO:0000166(nucleotide binding)|GO:0003676(nucleic acid binding)	#N/A	#N/A	#N/A	#N/A	5.56097e-05	#N/A
A_15_P754711	type I cytokeratin, enveloping layer	0	0	0	0	0.627407	0	cyt1	NM_131107	GO:0005198(structural molecule activity)|GO:0005882(intermediate filament)|GO:0042074(cell migration involved in gastrulation)	#N/A	#N/A	#N/A	#N/A	0.000265257	#N/A
A_15_P756886	catenin (cadherin-associated protein), beta 1	0	0	#N/A	#N/A	0.735633	0	ctnnb1	NM_131059	GO:0000122(negative regulation of transcription from RNA polymerase II promoter)|GO:0000578(embryonic axis specification)|GO:0001569(patterning of blood vessels)|GO:0001658(branching involved in ureteric bud morphogenesis)|GO:0001702(gastrulation with mouth forming second)|GO:0001711(endodermal cell fate commitment)|GO:0001889(liver development)|GO:0003136(negative regulation of heart induction b…	#N/A	#N/A	#N/A	#N/A	3.2502e-05	#N/A
A_15_P757666	aldehyde dehydrogenase 2b	0	0	#N/A	#N/A	0.684941	0	aldh2b	NM_213301	GO:0008152(metabolic process)|GO:0016491(oxidoreductase activity)|GO:0016620(oxidoreductase activity, acting on the aldehyde or oxo group of donors, NAD or NADP as acceptor)|GO:0055114(oxidation-reduction process)	#N/A	#N/A	#N/A	#N/A	3.76801e-05	#N/A
A_15_P757766	0	0	0	0	0	0.633756	0	0	EH505644	0	#N/A	#N/A	#N/A	#N/A	6.00859e-05	#N/A
A_15_P759786	0	0	0	0	0	0.79085	0	0	TC447505	0	#N/A	#N/A	#N/A	#N/A	9.72553e-05	#N/A
A_15_P762231	0	0	0	0	0	0.841991	0	0	ENSDART00000128747	0	#N/A	#N/A	#N/A	#N/A	3.2502e-05	#N/A
A_15_P762686	0	0	0	#N/A	#N/A	0.658731	0	0	TC428093	GO:0000187(activation of MAPK activity)|GO:0001669(acrosomal vesicle)|GO:0004028(3-chloroallyl aldehyde dehydrogenase activity)|GO:0004889(acetylcholine-activated cation-selective channel activity)|GO:0005261(cation channel activity)|GO:0005515(protein binding)|GO:0005575(cellular_component)|GO:0005615(extracellular space)|GO:0005737(cytoplasm)|GO:0005739(mitochondrion)|GO:0005886(plasma membrane…	#N/A	#N/A	#N/A	#N/A	0.000151525	#N/A
A_15_P763461	FK506 binding protein 3	0	0	#N/A	#N/A	0.714432	0	fkbp3	NM_001004519	GO:0000413(protein peptidyl-prolyl isomerization)|GO:0003755(peptidyl-prolyl cis-trans isomerase activity)|GO:0005528(FK506 binding)|GO:0005634(nucleus)|GO:0006457(protein folding)|GO:0016020(membrane)|GO:0016853(isomerase activity)|GO:0018208(peptidyl-proline modification)	#N/A	#N/A	#N/A	#N/A	0.000221482	#N/A
A_15_P763546	0	0	0	#N/A	#N/A	0.595437	0	0	TC432290	GO:0008150(biological_process)	#N/A	#N/A	#N/A	#N/A	0.00068868	#N/A
A_15_P764816	hydroxyacyl-Coenzyme A dehydrogenase	0	0	0	0	0.881042	0	hadh	NM_001003515	GO:0000166(nucleotide binding)|GO:0003857(3-hydroxyacyl-CoA dehydrogenase activity)|GO:0006631(fatty acid metabolic process)|GO:0016491(oxidoreductase activity)|GO:0016616(oxidoreductase activity, acting on the CH-OH group of donors, NAD or NADP as acceptor)|GO:0050662(coenzyme binding)|GO:0055114(oxidation-reduction process)|GO:0070403(NAD+ binding)	#N/A	#N/A	#N/A	#N/A	1.154e-05	#N/A
A_15_P765766	proteasome (prosome, macropain) 26S subunit, non-ATPase, 6	0	0	#N/A	#N/A	0.614911	0	psmd6	NM_200291	GO:0000502(proteasome complex)|GO:0043161(proteasomal ubiquitin-dependent protein catabolic process)|GO:0070306(lens fiber cell differentiation)	#N/A	#N/A	#N/A	#N/A	0.00068868	#N/A
A_15_P768996	BRCA1 interacting protein C-terminal helicase 1	#N/A	#N/A	0	0.599576	0.882643	0	brip1	NM_001110296	GO:0000166(nucleotide binding)|GO:0003676(nucleic acid binding)|GO:0003677(DNA binding)|GO:0004003(ATP-dependent DNA helicase activity)|GO:0004386(helicase activity)|GO:0005524(ATP binding)|GO:0005634(nucleus)|GO:0006139(nucleobase-containing compound metabolic process)|GO:0006200(ATP catabolic process)|GO:0008026(ATP-dependent helicase activity)|GO:0016787(hydrolase activity)|GO:0016817(hydrolas…	#N/A	#N/A	#N/A	0.353452	0.00010954	#N/A

## Sheet: fig2_purine-vision
probe ID	No. in figure	GeneName	KEGG enzyme activity	D1D2MO_H	D3MO_H	D1D2MO_A	D3MO_A	D1D2MO_T	D3MO_T	gene symbol	accession no.	GO
purine metabolism
A_15_P101564	1	polymerase (RNA) I polypeptide D	RNA polymerase	0	0	#N/A	#N/A	0	0.647988	polr1d	NM_001003888	GO:0003677(DNA binding)|GO:0003899(DNA-directed RNA polymerase activity)|GO:0005634(nucleus)|GO:0006351(transcription, DNA-dependent)
A_15_P114523	1	zinc ribbon domain containing 1	RNA polymerase	0	0.634419	0	0	0	0	znrd1	NM_001013554	GO:0003676(nucleic acid binding)|GO:0003899(DNA-directed RNA polymerase activity)|GO:0005634(nucleus)|GO:0006351(transcription, DNA-dependent)|GO:0008270(zinc ion binding)
A_15_P112826	2	MYB binding protein (P160) 1a	DNA polymerase	0	0.650841	0	0	0	0	mybbp1a	NM_001002042	GO:0003677(DNA binding)|GO:0003887(DNA-directed DNA polymerase activity)|GO:0005488(binding)|GO:0005634(nucleus)|GO:0005730(nucleolus)|GO:0006351(transcription, DNA-dependent)|GO:0006355(regulation of transcription, DNA-dependent)
A_15_P114161	3,4,6,7	purine nucleoside phosphorylase 6	purine nucleoside phosphorylase	0	-0.669327	#N/A	#N/A	#N/A	#N/A	pnp6	NM_205655	GO:0003824(catalytic activity)|GO:0004731(purine-nucleoside phosphorylase activity)|GO:0005575(cellular_component)|GO:0006139(nucleobase-containing compound metabolic process)|GO:0009116(nucleoside metabolic process)|GO:0016763(transferase activity, transferring pentosyl groups)
A_15_P207221	5,12	guanylate kinase 1	guanylate kinase	-0.652397	-1.3245	#N/A	#N/A	#N/A	#N/A	guk1	NM_200724	GO:0004385(guanylate kinase activity)|GO:0006163(purine nucleotide metabolic process)|GO:0016301(kinase activity)|GO:0016310(phosphorylation)|GO:0046939(nucleotide phosphorylation)
A_15_P110349	8,14	zgc:91930	adenylate kinase	0	0	0	1.47712	0.920729	1.13921	zgc:91930	NM_001003993	GO:0004017(adenylate kinase activity)|GO:0005524(ATP binding)|GO:0005737(cytoplasm)|GO:0006139(nucleobase-containing compound metabolic process)|GO:0016301(kinase activity)|GO:0016310(phosphorylation)|GO:0016740(transferase activity)|GO:0019205(nucleobase-containing compound kinase activity)|GO:0046034(ATP metabolic process)|GO:0046939(nucleotide phosphorylation)
A_15_P150429	9,10,11,15	non-metastatic cells 2b.2, protein (NM23B) expressed in	nucleoside diphosphate kinase	0	0	0	0	0.793665	0	nme2b.2	NM_130927	GO:0000166(nucleotide binding)|GO:0004550(nucleoside diphosphate kinase activity)|GO:0005524(ATP binding)|GO:0006165(nucleoside diphosphate phosphorylation)|GO:0006183(GTP biosynthetic process)|GO:0006228(UTP biosynthetic process)|GO:0006241(CTP biosynthetic process)|GO:0016301(kinase activity)|GO:0016310(phosphorylation)|GO:0016740(transferase activity)
A_15_P172846	9,10,11,15	non-metastatic cells 2a, protein (NM23B) expressed in	nucleoside diphosphate kinase	-0.951257	-1.88256	#N/A	#N/A	#N/A	#N/A	nme2a	NM_199970	GO:0000166(nucleotide binding)|GO:0004550(nucleoside diphosphate kinase activity)|GO:0005524(ATP binding)|GO:0006165(nucleoside diphosphate phosphorylation)|GO:0006183(GTP biosynthetic process)|GO:0006228(UTP biosynthetic process)|GO:0006241(CTP biosynthetic process)|GO:0016301(kinase activity)|GO:0016310(phosphorylation)|GO:0016740(transferase activity)
A_15_P105123	13	adenosine monophosphate deaminase 1 (isoform M)	AMP deaminase	0	0	0	0	0.620005	-0.666076	ampd1	NM_200893	GO:0003876(AMP deaminase activity)|GO:0005575(cellular_component)|GO:0006188(IMP biosynthetic process)|GO:0009168(purine ribonucleoside monophosphate biosynthetic process)|GO:0019239(deaminase activity)
A_15_P620276	16	inosine 5'-phosphate dehydrogenase 1a	IMP dehydrogenase	0	-0.80864	#N/A	#N/A	0	0	impdh1a	NM_001002177	GO:0003824(catalytic activity)|GO:0003938(IMP dehydrogenase activity)|GO:0005575(cellular_component)|GO:0006164(purine nucleotide biosynthetic process)|GO:0006177(GMP biosynthetic process)|GO:0016491(oxidoreductase activity)|GO:0046872(metal ion binding)|GO:0055114(oxidation-reduction process)
A_15_P675851	17	zgc:73359	phosphodiesterase	-0.965752	-2.13078	0	0	0	0.605293	zgc:73359	NM_200837	GO:0004114(3',5'-cyclic-nucleotide phosphodiesterase activity)|GO:0005575(cellular_component)|GO:0007601(visual perception)|GO:0008152(metabolic process)|GO:0030553(cGMP binding)
A_15_P752291	17	phosphodiesterase 8A	phosphodiesterase	0	0	0	0	0	0.780701	pde8a	NM_001080627	GO:0000156(two-component response regulator activity)|GO:0000160(two-component signal transduction system (phosphorelay))|GO:0003824(catalytic activity)|GO:0004114(3',5'-cyclic-nucleotide phosphodiesterase activity)|GO:0004871(signal transducer activity)|GO:0006355(regulation of transcription, DNA-dependent)|GO:0007165(signal transduction)|GO:0008081(phosphoric diester hydrolase activity)|GO:0016…
A_15_P107533	PDE	phosphodiesterase 6C, cGMP-specific, cone, alpha prime	phosphodiesterase	-1.13209	-2.67524	#N/A	#N/A	#N/A	#N/A	pde6c	NM_200871	GO:0003824(catalytic activity)|GO:0004114(3',5'-cyclic-nucleotide phosphodiesterase activity)|GO:0007165(signal transduction)|GO:0008081(phosphoric diester hydrolase activity)|GO:0008152(metabolic process)|GO:0016787(hydrolase activity)|GO:0045494(photoreceptor cell maintenance)|GO:0046872(metal ion binding)
A_15_P186131	PDE	phosphodiesterase 6H, cGMP-specific, cone, gamma	phosphodiesterase	-0.987912	-2.26306	#N/A	#N/A	#N/A	#N/A	pde6h	CK126531	GO:0004114(3',5'-cyclic-nucleotide phosphodiesterase activity)|GO:0005575(cellular_component)|GO:0007601(visual perception)|GO:0008152(metabolic process)|GO:0030553(cGMP binding)
A_15_P621401	PDE	phosphodiesterase 6H, cGMP-specific, cone, gamma	phosphodiesterase	-0.967622	-2.27975	#N/A	#N/A	#N/A	#N/A	pde6h	NM_200785	GO:0004114(3',5'-cyclic-nucleotide phosphodiesterase activity)|GO:0005575(cellular_component)|GO:0007601(visual perception)|GO:0008152(metabolic process)|GO:0030553(cGMP binding)
A_15_P174306	PDE	phosphodiesterase 6A, cGMP-specific, rod, alpha	phosphodiesterase	0	-0.770901	#N/A	#N/A	#N/A	#N/A	pde6a	NM_001007160	GO:0003824(catalytic activity)|GO:0004114(3',5'-cyclic-nucleotide phosphodiesterase activity)|GO:0007165(signal transduction)|GO:0008081(phosphoric diester hydrolase activity)|GO:0008152(metabolic process)|GO:0016787(hydrolase activity)|GO:0046872(metal ion binding)
A_15_P113391	GC	guanylyl cyclase 3	guanylate cyclase	-0.679124	-1.31906	#N/A	#N/A	#N/A	#N/A	gc3	NM_131866	guanylyl cyclase 3 (gc3) | NM_131866
vision
A_15_P170311	Rh	rhodopsin		-0.924618	-2.25304	#N/A	#N/A	#N/A	#N/A	rho	NM_131084	rhodopsin (rho) | NM_131084
A_15_P757496	Rh	rhodopsin		-0.986836	-2.53103	#N/A	#N/A	#N/A	#N/A	rho	BC045288	rhodopsin (rho) | BC045288
A_15_P118367	α	guanine nucleotide binding protein (G protein), alpha activating activity polypeptide O, b		0	-0.971018	0	0	0	0	gnao1b	NM_200828	GO:0000166(nucleotide binding)|GO:0003924(GTPase activity)|GO:0004871(signal transducer activity)|GO:0005525(GTP binding)|GO:0005834(heterotrimeric G-protein complex)|GO:0006184(GTP catabolic process)|GO:0007165(signal transduction)|GO:0007186(G-protein coupled receptor signaling pathway)|GO:0007188(G-protein signaling, coupled to cAMP nucleotide second messenger)|GO:0007212(dopamine receptor sig…
A_15_P205466	α	guanine nucleotide binding protein (G protein), alpha transducing activity polypeptide 1		-0.84112	-1.66314	#N/A	#N/A	0	0	gnat1	NM_131868	GO:0000166(nucleotide binding)|GO:0001580(detection of chemical stimulus involved in sensory perception of bitter taste)|GO:0001664(G-protein coupled receptor binding)|GO:0001750(photoreceptor outer segment)|GO:0001917(photoreceptor inner segment)|GO:0003924(GTPase activity)|GO:0004871(signal transducer activity)|GO:0005525(GTP binding)|GO:0005834(heterotrimeric G-protein complex)|GO:0006184(GTP …
A_15_P121399	α	guanine nucleotide binding protein (G protein), alpha transducing activity polypeptide 2		-0.943665	-2.13882	#N/A	#N/A	#N/A	#N/A	gnat2	NM_131869	GO:0000166(nucleotide binding)|GO:0001580(detection of chemical stimulus involved in sensory perception of bitter taste)|GO:0001664(G-protein coupled receptor binding)|GO:0001750(photoreceptor outer segment)|GO:0001917(photoreceptor inner segment)|GO:0003924(GTPase activity)|GO:0004871(signal transducer activity)|GO:0005525(GTP binding)|GO:0005834(heterotrimeric G-protein complex)|GO:0006184(GTP …
A_15_P116896	β	guanine nucleotide binding protein (G protein), beta 5b		-0.88663	-1.08666	#N/A	#N/A	#N/A	#N/A	gnb5b	NM_200746	0
A_15_P111532	β	guanine nucleotide binding protein (G protein), beta polypeptide 3b		-1.27716	-2.47693	#N/A	#N/A	#N/A	#N/A	gnb3b	NM_213202	0
A_15_P178241	γ	guanine nucleotide binding protein (G protein), gamma transducing activity polypeptide 2b		-1.13587	-2.74177	#N/A	#N/A	#N/A	#N/A	gngt2b	NM_001204332	0
A_15_P422030	γ	guanine nucleotide binding protein (G protein), gamma transducing activity polypeptide 1		-0.997447	-2.24986	#N/A	#N/A	#N/A	#N/A	gngt1	NM_199967	GO:0004871(signal transducer activity)|GO:0005834(heterotrimeric G-protein complex)|GO:0005886(plasma membrane)|GO:0007165(signal transduction)|GO:0007186(G-protein coupled receptor signaling pathway)|GO:0016020(membrane)
A_15_P114615	γ	guanine nucleotide binding protein (G protein), gamma transducing activity polypeptide 2a		-0.611411	-1.67912	#N/A	#N/A	#N/A	#N/A	gngt2a	ENSDART00000024136	GO:0004871(signal transducer activity)|GO:0005834(heterotrimeric G-protein complex)|GO:0005886(plasma membrane)|GO:0007165(signal transduction)|GO:0007186(G-protein coupled receptor signaling pathway)|GO:0016020(membrane)
A_15_P132596	γ	guanine nucleotide binding protein (G protein), gamma transducing activity polypeptide 2a		0	-1.49165	#N/A	#N/A	#N/A	#N/A	gngt2a	AY050507	GO:0004871(signal transducer activity)|GO:0005834(heterotrimeric G-protein complex)|GO:0005886(plasma membrane)|GO:0007165(signal transduction)|GO:0007186(G-protein coupled receptor signaling pathway)|GO:0016020(membrane)
A_15_P103551	RK	G protein-coupled receptor kinase 1 b		-1.04918	-2.0461	#N/A	#N/A	#N/A	#N/A	grk1b	NM_001017711	G protein-coupled receptor kinase 1 b (grk1b) | NM_001017711
A_15_P104664	Arr	arrestin 3a, retinal (X-arrestin)		-0.881844	-2.21753	#N/A	#N/A	#N/A	#N/A	arr3a	NM_001002405	arrestin 3a, retinal (X-arrestin) (arr3a) | NM_001002405

## Sheet: fig3-carbs
probe ID	No. in figure	GeneName	D1D2MO_H	D3MO_H	D1D2MO_A	D3MO_A	D1D2MO_T	D3MO_T	gene symbol	accession no.	GO
Polysaccharide metabolism
A_15_P365185	1	phosphorylase, glycogen (muscle) A	#N/A	#N/A	0	0	0.778419	0.678314	pygma	NM_001020628	GO:0004645(phosphorylase activity)|GO:0005575(cellular_component)|GO:0005975(carbohydrate metabolic process)|GO:0016740(transferase activity)|GO:0016757(transferase activity, transferring glycosyl groups)|GO:0030170(pyridoxal phosphate binding)
A_15_P720226	2	phosphoglucomutase 1	0	0	0	0	0.824062	0	pgm1	NM_201025	GO:0000287(magnesium ion binding)|GO:0004614(phosphoglucomutase activity)|GO:0005829(cytosol)|GO:0005975(carbohydrate metabolic process)|GO:0005978(glycogen biosynthetic process)|GO:0005992(trehalose biosynthetic process)|GO:0016868(intramolecular transferase activity, phosphotransferases)|GO:0019255(glucose 1-phosphate metabolic process)|GO:0019388(galactose catabolic process)|GO:0046872(metal i…
Glycolysis/glyconeogenesis
A_15_P194181	3	glucose phosphate isomerase b	0	0	0	0	0.777329	0	gpib	NM_144764	GO:0004347(glucose-6-phosphate isomerase activity)|GO:0005737(cytoplasm)|GO:0006094(gluconeogenesis)|GO:0006096(glycolysis)|GO:0016853(isomerase activity)
A_15_P117231	4	aldolase a, fructose-bisphosphate, a	0	0	0	0	1.26704	0	aldoaa	NM_194377	GO:0003824(catalytic activity)|GO:0004332(fructose-bisphosphate aldolase activity)|GO:0006096(glycolysis)|GO:0016829(lyase activity)
A_15_P113137	4	aldolase a, fructose-bisphosphate, b	0	0	0.687035	0	1.41488	0	aldoab	NM_213215	GO:0003824(catalytic activity)|GO:0004332(fructose-bisphosphate aldolase activity)|GO:0005575(cellular_component)|GO:0006096(glycolysis)|GO:0016829(lyase activity)
A_15_P337125	4	aldolase b, fructose-bisphosphate	0	0	0	0	0.638869	0	aldob	NM_194367	GO:0003824(catalytic activity)|GO:0004332(fructose-bisphosphate aldolase activity)|GO:0005575(cellular_component)|GO:0006096(glycolysis)|GO:0016829(lyase activity)
A_15_P174178	4	aldolase C, fructose-bisphosphate, a	0	-0.706632	#N/A	#N/A	#N/A	#N/A	aldoca	NM_001029952	GO:0003824(catalytic activity)|GO:0004332(fructose-bisphosphate aldolase activity)|GO:0005575(cellular_component)|GO:0006096(glycolysis)|GO:0016829(lyase activity)
A_15_P485790	4	aldolase C, fructose-bisphosphate, b	0	-0.600829	0	-0.75184	0.862434	0	aldocb	NM_194384	GO:0003824(catalytic activity)|GO:0004332(fructose-bisphosphate aldolase activity)|GO:0005575(cellular_component)|GO:0006096(glycolysis)|GO:0016829(lyase activity)
A_15_P161931	5	triosephosphate isomerase 1a	0	-0.622739	#N/A	#N/A	#N/A	#N/A	tpi1a	NM_153667	GO:0003824(catalytic activity)|GO:0004807(triose-phosphate isomerase activity)|GO:0006094(gluconeogenesis)|GO:0006096(glycolysis)|GO:0006098(pentose-phosphate shunt)|GO:0008152(metabolic process)|GO:0016853(isomerase activity)
A_15_P721086	5	triosephosphate isomerase 1b	0	0	0	0	1.08021	0	tpi1b	NM_153668	GO:0003824(catalytic activity)|GO:0004807(triose-phosphate isomerase activity)|GO:0006094(gluconeogenesis)|GO:0006096(glycolysis)|GO:0006098(pentose-phosphate shunt)|GO:0008152(metabolic process)|GO:0016853(isomerase activity)
A_15_P114515	6	glyceraldehyde-3-phosphate dehydrogenase	0	0	0	0.831027	1.09037	1.00525	gapdh	NM_001115114	GO:0000166(nucleotide binding)|GO:0004365(glyceraldehyde-3-phosphate dehydrogenase (NAD+) (phosphorylating) activity)|GO:0005634(nucleus)|GO:0005737(cytoplasm)|GO:0005829(cytosol)|GO:0006006(glucose metabolic process)|GO:0006096(glycolysis)|GO:0006915(apoptotic process)|GO:0016491(oxidoreductase activity)|GO:0016620(oxidoreductase activity, acting on the aldehyde or oxo group of donors, NAD or NA…
A_15_P110249	6	glyceraldehyde-3-phosphate dehydrogenase, spermatogenic	0	-0.628202	#N/A	#N/A	0.839827	#N/A	gapdhs	NM_213094	GO:0000166(nucleotide binding)|GO:0004365(glyceraldehyde-3-phosphate dehydrogenase (NAD+) (phosphorylating) activity)|GO:0005737(cytoplasm)|GO:0006006(glucose metabolic process)|GO:0006096(glycolysis)|GO:0016491(oxidoreductase activity)|GO:0016620(oxidoreductase activity, acting on the aldehyde or oxo group of donors, NAD or NADP as acceptor)|GO:0050661(NADP binding)|GO:0051287(NAD binding)|GO:00…
A_15_P748846	7	phosphoglycerate kinase 1	0	0	0	0	0.989069	0	pgk1	NM_213387	GO:0001666(response to hypoxia)|GO:0004618(phosphoglycerate kinase activity)|GO:0006096(glycolysis)|GO:0016301(kinase activity)|GO:0016310(phosphorylation)|GO:0016740(transferase activity)
A_15_P632511	8	phosphoglycerate mutase 2 (muscle)	0	0	0	0	1.08658	0	pgam2	NM_201024	GO:0003824(catalytic activity)|GO:0006096(glycolysis)|GO:0008152(metabolic process)|GO:0016853(isomerase activity)|GO:0016868(intramolecular transferase activity, phosphotransferases)
A_15_P472345	9	enolase 1a, (alpha)	0	-0.669484	#N/A	#N/A	1.11332	0	eno1a	NM_212722	GO:0000015(phosphopyruvate hydratase complex)|GO:0000287(magnesium ion binding)|GO:0004634(phosphopyruvate hydratase activity)|GO:0006096(glycolysis)|GO:0016829(lyase activity)
A_15_P170271	9	enolase 1b, (alpha)	-0.673383	-0.716305	#N/A	#N/A	#N/A	#N/A	eno1b	NM_200695	GO:0000015(phosphopyruvate hydratase complex)|GO:0000287(magnesium ion binding)|GO:0004634(phosphopyruvate hydratase activity)|GO:0006096(glycolysis)|GO:0016829(lyase activity)
A_15_P119791	9	enolase 2	0	-0.663522	#N/A	#N/A	#N/A	#N/A	eno2	NM_001003848	GO:0000015(phosphopyruvate hydratase complex)|GO:0000287(magnesium ion binding)|GO:0004634(phosphopyruvate hydratase activity)|GO:0006096(glycolysis)|GO:0016829(lyase activity)
A_15_P366375	9	enolase 3, (beta, muscle)	0	0	0	0	1.21615	0.608783	eno3	NM_214723	GO:0000015(phosphopyruvate hydratase complex)|GO:0000287(magnesium ion binding)|GO:0004634(phosphopyruvate hydratase activity)|GO:0006096(glycolysis)|GO:0016829(lyase activity)
A_15_P151326	10	pyruvate kinase, muscle, b	0	0	0	0	1.04708	0	pkm2b	NM_001003488	GO:0000287(magnesium ion binding)|GO:0003824(catalytic activity)|GO:0004743(pyruvate kinase activity)|GO:0005575(cellular_component)|GO:0006096(glycolysis)|GO:0016301(kinase activity)|GO:0016310(phosphorylation)|GO:0016740(transferase activity)|GO:0030955(potassium ion binding)
A_15_P656761	11	lactate dehydrogenase A4	0	0	0	0	0	-0.778304	ldha	BC067188	GO:0000166(nucleotide binding)|GO:0001666(response to hypoxia)|GO:0003824(catalytic activity)|GO:0004459(L-lactate dehydrogenase activity)|GO:0005737(cytoplasm)|GO:0005975(carbohydrate metabolic process)|GO:0006096(glycolysis)|GO:0016491(oxidoreductase activity)|GO:0016616(oxidoreductase activity, acting on the CH-OH group of donors, NAD or NADP as acceptor)|GO:0044262(cellular carbohydrate metab…
A_15_P580707	11	lactate dehydrogenase A4	0	0	0	0	0.682687	-0.708423	ldha	NM_131246	GO:0000166(nucleotide binding)|GO:0001666(response to hypoxia)|GO:0003824(catalytic activity)|GO:0004459(L-lactate dehydrogenase activity)|GO:0005737(cytoplasm)|GO:0005975(carbohydrate metabolic process)|GO:0006096(glycolysis)|GO:0016491(oxidoreductase activity)|GO:0016616(oxidoreductase activity, acting on the CH-OH group of donors, NAD or NADP as acceptor)|GO:0044262(cellular carbohydrate metab…
A_15_P726316	11	lactate dehydrogenase Ba	0	0	0	0	1.12525	0	ldhba	NM_131247	GO:0000166(nucleotide binding)|GO:0003824(catalytic activity)|GO:0004459(L-lactate dehydrogenase activity)|GO:0005737(cytoplasm)|GO:0005975(carbohydrate metabolic process)|GO:0006096(glycolysis)|GO:0016491(oxidoreductase activity)|GO:0016616(oxidoreductase activity, acting on the CH-OH group of donors, NAD or NADP as acceptor)|GO:0044262(cellular carbohydrate metabolic process)|GO:0055114(oxidati…
A_15_P113576	11	lactate dehydrogenase Bb	0	-1.19142	#N/A	#N/A	#N/A	#N/A	ldhbb	NM_001002474	GO:0000166(nucleotide binding)|GO:0003824(catalytic activity)|GO:0004459(L-lactate dehydrogenase activity)|GO:0005737(cytoplasm)|GO:0005975(carbohydrate metabolic process)|GO:0006096(glycolysis)|GO:0016491(oxidoreductase activity)|GO:0016616(oxidoreductase activity, acting on the CH-OH group of donors, NAD or NADP as acceptor)|GO:0044262(cellular carbohydrate metabolic process)|GO:0055114(oxidati…
Citric acid cycle
A_15_P121376	12	pyruvate dehydrogenase (lipoamide) alpha 1b	0	-0.938843	#N/A	#N/A	#N/A	#N/A	pdha1b	NM_001002399	GO:0004739(pyruvate dehydrogenase (acetyl-transferring) activity)|GO:0006096(glycolysis)|GO:0008152(metabolic process)|GO:0016624(oxidoreductase activity, acting on the aldehyde or oxo group of donors, disulfide as acceptor)|GO:0043231(intracellular membrane-bounded organelle)|GO:0055114(oxidation-reduction process)
A_15_P366635	13,16	succinate-CoA ligase, GDP-forming, alpha subunit with ATP citrate synthase activity	0	0	0	0	0.644557	0	suclg1	NM_001002577	GO:0000166(nucleotide binding)|GO:0003824(catalytic activity)|GO:0003878(ATP citrate synthase activity)|GO:0004775(succinate-CoA ligase (ADP-forming) activity)|GO:0005488(binding)|GO:0006099(tricarboxylic acid cycle)|GO:0008152(metabolic process)|GO:0016874(ligase activity)
A_15_P493682	14	isocitrate dehydrogenase 3 (NAD+) alpha	0	0	#N/A	#N/A	0.674943	0	idh3a	NM_200951	GO:0000287(magnesium ion binding)|GO:0004449(isocitrate dehydrogenase (NAD+) activity)|GO:0006099(tricarboxylic acid cycle)|GO:0016491(oxidoreductase activity)|GO:0016616(oxidoreductase activity, acting on the CH-OH group of donors, NAD or NADP as acceptor)|GO:0051287(NAD binding)|GO:0055114(oxidation-reduction process)
A_15_P115355	15	isocitrate dehydrogenase 2 (NADP+), mitochondrial	0	0	0	0	0.907482	0	idh2	NM_199564	GO:0000287(magnesium ion binding)|GO:0004450(isocitrate dehydrogenase (NADP+) activity)|GO:0006099(tricarboxylic acid cycle)|GO:0006102(isocitrate metabolic process)|GO:0016491(oxidoreductase activity)|GO:0016616(oxidoreductase activity, acting on the CH-OH group of donors, NAD or NADP as acceptor)|GO:0046872(metal ion binding)|GO:0051287(NAD binding)|GO:0055114(oxidation-reduction process)
A_15_P209601	17,20	succinate dehydrogenase complex, subunit A, flavoprotein (Fp)	0	0	0	0	0.593157	0	sdha	NM_200910	GO:0000104(succinate dehydrogenase activity)|GO:0005739(mitochondrion)|GO:0005743(mitochondrial inner membrane)|GO:0006099(tricarboxylic acid cycle)|GO:0006105(succinate metabolic process)|GO:0006810(transport)|GO:0008177(succinate dehydrogenase (ubiquinone) activity)|GO:0009055(electron carrier activity)|GO:0016020(membrane)|GO:0016491(oxidoreductase activity)|GO:0016627(oxidoreductase activity,…
A_15_P735146	17,20	succinate dehydrogenase complex, subunit B, iron sulfur (Ip)	0	0	#N/A	#N/A	0.95788	0	sdhb	NM_001098740	GO:0005739(mitochondrion)|GO:0005743(mitochondrial inner membrane)|GO:0005749(mitochondrial respiratory chain complex II)|GO:0006099(tricarboxylic acid cycle)|GO:0006810(transport)|GO:0008177(succinate dehydrogenase (ubiquinone) activity)|GO:0009055(electron carrier activity)|GO:0016020(membrane)|GO:0016491(oxidoreductase activity)|GO:0022900(electron transport chain)|GO:0046872(metal ion binding…
A_15_P162291	18	malate dehydrogenase 1a, NAD (soluble)	0	0	0	0	0.947894	0	mdh1a	NM_199947	GO:0000166(nucleotide binding)|GO:0003824(catalytic activity)|GO:0005975(carbohydrate metabolic process)|GO:0006099(tricarboxylic acid cycle)|GO:0006108(malate metabolic process)|GO:0016491(oxidoreductase activity)|GO:0016615(malate dehydrogenase activity)|GO:0016616(oxidoreductase activity, acting on the CH-OH group of donors, NAD or NADP as acceptor)|GO:0030060(L-malate dehydrogenase activity)|…
A_15_P140296	18	malate dehydrogenase 1b, NAD (soluble)	0	-0.651963	0	0	1.13666	0	mdh1b	NM_199969	GO:0000166(nucleotide binding)|GO:0003824(catalytic activity)|GO:0005975(carbohydrate metabolic process)|GO:0006099(tricarboxylic acid cycle)|GO:0006108(malate metabolic process)|GO:0016491(oxidoreductase activity)|GO:0016615(malate dehydrogenase activity)|GO:0016616(oxidoreductase activity, acting on the CH-OH group of donors, NAD or NADP as acceptor)|GO:0030060(L-malate dehydrogenase activity)|…
A_15_P363400	18	malic enzyme 2, NAD(+)-dependent, mitochondrial	0	0	#N/A	#N/A	0.671982	0	me2	NM_001003627	GO:0000166(nucleotide binding)|GO:0004470(malic enzyme activity)|GO:0006108(malate metabolic process)|GO:0016491(oxidoreductase activity)|GO:0016616(oxidoreductase activity, acting on the CH-OH group of donors, NAD or NADP as acceptor)|GO:0016619(malate dehydrogenase (oxaloacetate-decarboxylating) activity)|GO:0046872(metal ion binding)|GO:0051287(NAD binding)|GO:0055114(oxidation-reduction proce…
A_15_P461425	18	zgc:64133	0	0	#N/A	#N/A	0.755383	0	zgc:64133	NM_213131	GO:0000166(nucleotide binding)|GO:0003824(catalytic activity)|GO:0005975(carbohydrate metabolic process)|GO:0006099(tricarboxylic acid cycle)|GO:0006108(malate metabolic process)|GO:0016491(oxidoreductase activity)|GO:0016615(malate dehydrogenase activity)|GO:0016616(oxidoreductase activity, acting on the CH-OH group of donors, NAD or NADP as acceptor)|GO:0030060(L-malate dehydrogenase activity)|…
Electron transport chain
Complex I
A_15_P659851	19	NADH dehydrogenase (ubiquinone) 1 alpha subcomplex, 2	0	0	0	0	0.758826	0	ndufa2	NM_001024420	GO:0003674(molecular_function)|GO:0005739(mitochondrion)|GO:0005743(mitochondrial inner membrane)|GO:0006810(transport)|GO:0016020(membrane)|GO:0022900(electron transport chain)|GO:0070469(respiratory chain)
A_15_P158806	19	NADH dehydrogenase (ubiquinone) 1 alpha subcomplex, 5	0	0	0	0	0.601051	0	ndufa5	NM_001013456	GO:0005743(mitochondrial inner membrane)|GO:0016651(oxidoreductase activity, acting on NADH or NADPH)|GO:0022904(respiratory electron transport chain)
A_15_P118071	19	NADH dehydrogenase (ubiquinone) 1 alpha subcomplex, 7	0	0	0	0	0.921564	0	ndufa7	NM_001003436	GO:0005743(mitochondrial inner membrane)|GO:0008137(NADH dehydrogenase (ubiquinone) activity)|GO:0042773(ATP synthesis coupled electron transport)
A_15_P719161	19	NADH dehydrogenase (ubiquinone) 1 beta subcomplex, 8	0	0	0	0	0.866715	0	ndufb8	NM_200855	GO:0003954(NADH dehydrogenase activity)|GO:0005739(mitochondrion)|GO:0005747(mitochondrial respiratory chain complex I)|GO:0006120(mitochondrial electron transport, NADH to ubiquinone)|GO:0008137(NADH dehydrogenase (ubiquinone) activity)
A_15_P103228	19	NADH dehydrogenase (ubiquinone) Fe-S protein 1	0	0	#N/A	#N/A	0.841834	0	ndufs1	NM_001007765	GO:0005747(mitochondrial respiratory chain complex I)|GO:0008137(NADH dehydrogenase (ubiquinone) activity)|GO:0009055(electron carrier activity)|GO:0016020(membrane)|GO:0016491(oxidoreductase activity)|GO:0016651(oxidoreductase activity, acting on NADH or NADPH)|GO:0042773(ATP synthesis coupled electron transport)|GO:0045333(cellular respiration)|GO:0046872(metal ion binding)|GO:0051536(iron-sulf…
A_15_P101306	19	NADH dehydrogenase (ubiquinone) Fe-S protein 2	0	0	0	0	1.17947	0.657598	ndufs2	NM_001020645	GO:0005575(cellular_component)|GO:0016491(oxidoreductase activity)|GO:0016651(oxidoreductase activity, acting on NADH or NADPH)|GO:0048038(quinone binding)|GO:0051287(NAD binding)|GO:0055114(oxidation-reduction process)
A_15_P629186	19	NADH dehydrogenase (ubiquinone) Fe-S protein 3, (NADH-coenzyme Q reductase)	0	0	0	0	1.02403	0	ndufs3	NM_001017755	GO:0008137(NADH dehydrogenase (ubiquinone) activity)|GO:0016491(oxidoreductase activity)|GO:0016651(oxidoreductase activity, acting on NADH or NADPH)|GO:0055114(oxidation-reduction process)
A_15_P141101	19	NADH dehydrogenase (ubiquinone) flavoprotein 1	0	0	0	0	1.00913	0	ndufv1	NM_001003747	GO:0008137(NADH dehydrogenase (ubiquinone) activity)|GO:0010181(FMN binding)|GO:0016651(oxidoreductase activity, acting on NADH or NADPH)|GO:0051287(NAD binding)|GO:0051539(4 iron, 4 sulfur cluster binding)|GO:0055114(oxidation-reduction process)
A_15_P120108	19	zgc:73198	0	0	0	0	0.849701	0	zgc:73198	NM_200747	GO:0005747(mitochondrial respiratory chain complex I)|GO:0006120(mitochondrial electron transport, NADH to ubiquinone)|GO:0008137(NADH dehydrogenase (ubiquinone) activity)|GO:0016491(oxidoreductase activity)|GO:0051287(NAD binding)|GO:0055114(oxidation-reduction process)
ETC complex II
A_15_P209601	17,20	succinate dehydrogenase complex, subunit A, flavoprotein (Fp)	0	0	0	0	0.593157	0	sdha	NM_200910	GO:0000104(succinate dehydrogenase activity)|GO:0005739(mitochondrion)|GO:0005743(mitochondrial inner membrane)|GO:0006099(tricarboxylic acid cycle)|GO:0006105(succinate metabolic process)|GO:0006810(transport)|GO:0008177(succinate dehydrogenase (ubiquinone) activity)|GO:0009055(electron carrier activity)|GO:0016020(membrane)|GO:0016491(oxidoreductase activity)|GO:0016627(oxidoreductase activity,…
A_15_P735146	17,20	succinate dehydrogenase complex, subunit B, iron sulfur (Ip)	0	0	#N/A	#N/A	0.95788	0	sdhb	NM_001098740	GO:0005739(mitochondrion)|GO:0005743(mitochondrial inner membrane)|GO:0005749(mitochondrial respiratory chain complex II)|GO:0006099(tricarboxylic acid cycle)|GO:0006810(transport)|GO:0008177(succinate dehydrogenase (ubiquinone) activity)|GO:0009055(electron carrier activity)|GO:0016020(membrane)|GO:0016491(oxidoreductase activity)|GO:0022900(electron transport chain)|GO:0046872(metal ion binding…
ETC complex III
A_15_P150166	21	ubiquinol-cytochrome c reductase core protein I	0	0	0	0	1.26979	0	uqcrc1	NM_200820	GO:0003824(catalytic activity)|GO:0004222(metalloendopeptidase activity)|GO:0006508(proteolysis)|GO:0008270(zinc ion binding)|GO:0046872(metal ion binding)
A_15_P706221	21	ubiquinol-cytochrome c reductase, Rieske iron-sulfur polypeptide 1	0	0	0	0	1.34812	0.690842	uqcrfs1	NM_001103194	GO:0005739(mitochondrion)|GO:0006810(transport)|GO:0008121(ubiquinol-cytochrome-c reductase activity)|GO:0015992(proton transport)|GO:0016020(membrane)|GO:0016491(oxidoreductase activity)|GO:0016679(oxidoreductase activity, acting on diphenols and related substances as donors)|GO:0022900(electron transport chain)|GO:0034220(ion transmembrane transport)|GO:0046872(metal ion binding)|GO:0051536(iro…
ETC complesx IV
A_15_P112207	22	cytochrome c oxidase subunit IV isoform 1	0	0	0	0	0.715936	0	cox4i1	NM_214701	GO:0001666(response to hypoxia)|GO:0004129(cytochrome-c oxidase activity)|GO:0015992(proton transport)|GO:0034220(ion transmembrane transport)|GO:0055114(oxidation-reduction process)
A_15_P102470	22	cytochrome c oxidase subunit IV isoform 2	0	-0.763476	#N/A	#N/A	#N/A	#N/A	cox4i2	NM_200803	GO:0004129(cytochrome-c oxidase activity)|GO:0005575(cellular_component)|GO:0015992(proton transport)|GO:0034220(ion transmembrane transport)|GO:0055114(oxidation-reduction process)
ETC complex V
A_15_P638111	23	ATP synthase, H+ transporting mitochondrial F1 complex, beta subunit	0	0	0.611659	0.858094	1.32304	0.864123	atp5b	NM_001024429	GO:0000166(nucleotide binding)|GO:0005524(ATP binding)|GO:0006200(ATP catabolic process)|GO:0006754(ATP biosynthetic process)|GO:0006810(transport)|GO:0006811(ion transport)|GO:0008553(hydrogen-exporting ATPase activity, phosphorylative mechanism)|GO:0015986(ATP synthesis coupled proton transport)|GO:0015991(ATP hydrolysis coupled proton transport)|GO:0015992(proton transport)|GO:0016469(proton-t…
A_15_P279601	23	ATP synthase, H+ transporting, mitochondrial F0 complex, subunit b, isoform 1	0	0	0	0	1.06848	0	atp5f1	NM_001005960	GO:0000276(mitochondrial proton-transporting ATP synthase complex, coupling factor F(o))|GO:0015078(hydrogen ion transmembrane transporter activity)|GO:0015986(ATP synthesis coupled proton transport)|GO:0046933(hydrogen ion transporting ATP synthase activity, rotational mechanism)
A_15_P111648	23	ATP synthase, H+ transporting, mitochondrial F0 complex, subunit d	0	0	0	0	1.1514	0	atp5h	NM_200702	GO:0000276(mitochondrial proton-transporting ATP synthase complex, coupling factor F(o))|GO:0015078(hydrogen ion transmembrane transporter activity)|GO:0015986(ATP synthesis coupled proton transport)
A_15_P140281	23	ATP synthase, H+ transporting, mitochondrial F1 complex, alpha subunit 1, cardiac muscle	0	0	0	0	1.06836	0	atp5a1	NM_001077355	GO:0000166(nucleotide binding)|GO:0005524(ATP binding)|GO:0006200(ATP catabolic process)|GO:0006754(ATP biosynthetic process)|GO:0006810(transport)|GO:0006811(ion transport)|GO:0015986(ATP synthesis coupled proton transport)|GO:0015991(ATP hydrolysis coupled proton transport)|GO:0015992(proton transport)|GO:0016469(proton-transporting two-sector ATPase complex)|GO:0016820(hydrolase activity, acti…
A_15_P741396	23	ATP synthase, H+ transporting, mitochondrial F1 complex, delta subunit	0	0	0	0	0.795538	0	atp5d	NM_199968	GO:0006200(ATP catabolic process)|GO:0015986(ATP synthesis coupled proton transport)|GO:0045261(proton-transporting ATP synthase complex, catalytic core F(1))|GO:0046933(hydrogen ion transporting ATP synthase activity, rotational mechanism)|GO:0046961(proton-transporting ATPase activity, rotational mechanism)
A_15_P601652	23	ATP synthase, H+ transporting, mitochondrial F1 complex, gamma polypeptide 1	0	0	0	0.691694	1.07935	0.770542	atp5c1	NM_200041	GO:0006200(ATP catabolic process)|GO:0006754(ATP biosynthetic process)|GO:0006810(transport)|GO:0006811(ion transport)|GO:0015986(ATP synthesis coupled proton transport)|GO:0015992(proton transport)|GO:0045261(proton-transporting ATP synthase complex, catalytic core F(1))|GO:0046933(hydrogen ion transporting ATP synthase activity, rotational mechanism)|GO:0046961(proton-transporting ATPase activi…
A_15_P741386	23	ATP synthase, H+ transporting, mitochondrial F1 complex, O subunit	0	0	0	0	0.812024	0	atp5o	NM_001003843	GO:0015986(ATP synthesis coupled proton transport)|GO:0046933(hydrogen ion transporting ATP synthase activity, rotational mechanism)
A_15_P737906	23	zgc:73293	0	0	0.742554	0	0.844925	0	zgc:73293	NM_213028	GO:0006810(transport)|GO:0006811(ion transport)|GO:0008289(lipid binding)|GO:0015078(hydrogen ion transmembrane transporter activity)|GO:0015986(ATP synthesis coupled proton transport)|GO:0015991(ATP hydrolysis coupled proton transport)|GO:0015992(proton transport)|GO:0016020(membrane)|GO:0016021(integral to membrane)|GO:0033177(proton-transporting two-sector ATPase complex, proton-transporting d…
A_15_P110192	24	pyrophosphatase (inorganic)	-0.721752	-1.85953	#N/A	#N/A	#N/A	#N/A	pp	NM_200733	GO:0000287(magnesium ion binding)|GO:0004427(inorganic diphosphatase activity)|GO:0005737(cytoplasm)|GO:0006796(phosphate-containing compound metabolic process)
A_15_P497137	24	pyrophosphatase (inorganic) 1	0	0	#N/A	#N/A	#N/A	0.637392	ppa1	NM_001017833	GO:0000287(magnesium ion binding)|GO:0004427(inorganic diphosphatase activity)|GO:0005737(cytoplasm)|GO:0006796(phosphate-containing compound metabolic process)

## Sheet: fig4-protein
probe ID	GeneName	D1D2MO_H	D3MO_H	D1D2MO_A	D3MO_A	D1D2MO_T	D3MO_T	gene symbol	accession no.	GO
Protein degradation
A_15_P175901	calpain 2, (m/II) large subunit b	0	0	0	0	0.707838	0	capn2b	NM_001018227	GO:0004197(cysteine-type endopeptidase activity)|GO:0004198(calcium-dependent cysteine-type endopeptidase activity)|GO:0005509(calcium ion binding)|GO:0005622(intracellular)|GO:0006508(proteolysis)|GO:0008233(peptidase activity)|GO:0008234(cysteine-type peptidase activity)|GO:0016787(hydrolase activity)
A_15_P282341	carboxypeptidase N, polypeptide 1	0	0	#N/A	#N/A	0.829682	0	cpn1	NM_212770	GO:0004180(carboxypeptidase activity)|GO:0004181(metallocarboxypeptidase activity)|GO:0006508(proteolysis)|GO:0008270(zinc ion binding)|GO:0042221(response to chemical stimulus)
A_15_P106832	caspase b	0	0	#N/A	#N/A	0.668477	0	caspb	NM_152884	GO:0004197(cysteine-type endopeptidase activity)|GO:0006508(proteolysis)|GO:0006915(apoptotic process)|GO:0008233(peptidase activity)|GO:0008234(cysteine-type peptidase activity)|GO:0016787(hydrolase activity)|GO:0043065(positive regulation of apoptotic process)
A_15_P107998	ClpP caseinolytic peptidase, ATP-dependent, proteolytic subunit homolog (E. coli)	0	0	0.721225	0	0.978758	0	clpp	NM_001020684	GO:0004252(serine-type endopeptidase activity)|GO:0006508(proteolysis)|GO:0008233(peptidase activity)|GO:0008236(serine-type peptidase activity)|GO:0016787(hydrolase activity)
A_15_P696091	complement factor D (adipsin) like	0	0	#N/A	#N/A	1.48459	0	cfdl	NM_001020532	GO:0003824(catalytic activity)|GO:0004252(serine-type endopeptidase activity)|GO:0005575(cellular_component)|GO:0006508(proteolysis)|GO:0008233(peptidase activity)|GO:0008236(serine-type peptidase activity)|GO:0016787(hydrolase activity)
A_15_P722181	heat shock protein 47	0	0	#N/A	#N/A	0	0.675882	hsp47	NM_131204	GO:0004867(serine-type endopeptidase inhibitor activity)|GO:0005737(cytoplasm)|GO:0006950(response to stress)|GO:0010951(negative regulation of endopeptidase activity)|GO:0030162(regulation of proteolysis)
A_15_P121217	matrix metalloproteinase 2	0	0	0	0.603501	0	0.740443	mmp2	NM_198067	GO:0004222(metalloendopeptidase activity)|GO:0006508(proteolysis)|GO:0008152(metabolic process)|GO:0008233(peptidase activity)|GO:0008237(metallopeptidase activity)|GO:0008270(zinc ion binding)|GO:0016787(hydrolase activity)|GO:0031012(extracellular matrix)|GO:0046872(metal ion binding)
A_15_P628731	methionyl aminopeptidase 1	0	0	0	0	0.725079	0	metap1	NM_001025165	GO:0004177(aminopeptidase activity)|GO:0005575(cellular_component)|GO:0006508(proteolysis)|GO:0008233(peptidase activity)|GO:0008235(metalloexopeptidase activity)|GO:0009987(cellular process)|GO:0016787(hydrolase activity)|GO:0046872(metal ion binding)
A_15_P719941	proteasome (prosome, macropain) 26S subunit, ATPase, 5	0	0	0	0	0.715748	0	psmc5	NM_001003740	GO:0000166(nucleotide binding)|GO:0000502(proteasome complex)|GO:0005524(ATP binding)|GO:0005634(nucleus)|GO:0005737(cytoplasm)|GO:0008134(transcription factor binding)|GO:0016787(hydrolase activity)|GO:0017111(nucleoside-triphosphatase activity)|GO:0030163(protein catabolic process)|GO:0031531(thyrotropin-releasing hormone receptor binding)|GO:0043161(proteasomal ubiquitin-dependent protein cata…
A_15_P765766	proteasome (prosome, macropain) 26S subunit, non-ATPase, 6	0	0	#N/A	#N/A	0.614911	0	psmd6	NM_200291	GO:0000502(proteasome complex)|GO:0043161(proteasomal ubiquitin-dependent protein catabolic process)|GO:0070306(lens fiber cell differentiation)
A_15_P675351	proteasome (prosome, macropain) subunit, alpha type, 4	0	0	0	0	0.99414	0.625569	psma4	NM_214697	GO:0000502(proteasome complex)|GO:0004175(endopeptidase activity)|GO:0004298(threonine-type endopeptidase activity)|GO:0005634(nucleus)|GO:0005737(cytoplasm)|GO:0005839(proteasome core complex)|GO:0006508(proteolysis)|GO:0006511(ubiquitin-dependent protein catabolic process)|GO:0008233(peptidase activity)|GO:0016787(hydrolase activity)|GO:0019773(proteasome core complex, alpha-subunit complex)|GO…
A_15_P143266	proteasome (prosome, macropain) subunit, alpha type, 6a	0	0	0	0	0.647477	0	psma6a	NM_153655	GO:0000502(proteasome complex)|GO:0004175(endopeptidase activity)|GO:0004298(threonine-type endopeptidase activity)|GO:0005634(nucleus)|GO:0005737(cytoplasm)|GO:0005839(proteasome core complex)|GO:0006508(proteolysis)|GO:0006511(ubiquitin-dependent protein catabolic process)|GO:0008233(peptidase activity)|GO:0016787(hydrolase activity)|GO:0019773(proteasome core complex, alpha-subunit complex)|GO…
A_15_P736007	proteasome (prosome, macropain) subunit, alpha type, 8	0	0	#N/A	#N/A	0.80473	0	psma8	NM_213166	GO:0000502(proteasome complex)|GO:0004175(endopeptidase activity)|GO:0004298(threonine-type endopeptidase activity)|GO:0005634(nucleus)|GO:0005737(cytoplasm)|GO:0005839(proteasome core complex)|GO:0006508(proteolysis)|GO:0006511(ubiquitin-dependent protein catabolic process)|GO:0008233(peptidase activity)|GO:0016787(hydrolase activity)|GO:0019773(proteasome core complex, alpha-subunit complex)|GO…
A_15_P723351	proteasome (prosome, macropain) subunit, alpha type,5	0	0	#N/A	#N/A	0.726984	0	psma5	NM_205708	GO:0000502(proteasome complex)|GO:0004175(endopeptidase activity)|GO:0004298(threonine-type endopeptidase activity)|GO:0005634(nucleus)|GO:0005737(cytoplasm)|GO:0005839(proteasome core complex)|GO:0006508(proteolysis)|GO:0006511(ubiquitin-dependent protein catabolic process)|GO:0008233(peptidase activity)|GO:0016787(hydrolase activity)|GO:0019773(proteasome core complex, alpha-subunit complex)|GO…
A_15_P284911	proteasome (prosome, macropain) subunit, beta type, 1	0	0	0	0	0.90619	0.69019	psmb1	NM_001003889	GO:0000502(proteasome complex)|GO:0004175(endopeptidase activity)|GO:0004298(threonine-type endopeptidase activity)|GO:0005634(nucleus)|GO:0005737(cytoplasm)|GO:0005839(proteasome core complex)|GO:0006508(proteolysis)|GO:0008233(peptidase activity)|GO:0016787(hydrolase activity)|GO:0051603(proteolysis involved in cellular protein catabolic process)
A_15_P675401	proteasome (prosome, macropain) subunit, beta type, 2	0	0	#N/A	#N/A	0.680375	0	psmb2	NM_001002609	GO:0000502(proteasome complex)|GO:0004175(endopeptidase activity)|GO:0004298(threonine-type endopeptidase activity)|GO:0005634(nucleus)|GO:0005737(cytoplasm)|GO:0005839(proteasome core complex)|GO:0006508(proteolysis)|GO:0008233(peptidase activity)|GO:0016787(hydrolase activity)|GO:0051603(proteolysis involved in cellular protein catabolic process)
A_15_P104914	proteasome (prosome, macropain) subunit, beta type, 3	0	0	#N/A	#N/A	0.80602	0.605939	psmb3	NM_001129823	GO:0000502(proteasome complex)|GO:0004175(endopeptidase activity)|GO:0004298(threonine-type endopeptidase activity)|GO:0005634(nucleus)|GO:0005737(cytoplasm)|GO:0005839(proteasome core complex)|GO:0006508(proteolysis)|GO:0008233(peptidase activity)|GO:0016787(hydrolase activity)|GO:0051603(proteolysis involved in cellular protein catabolic process)
A_15_P100715	proteasome (prosome, macropain) subunit, beta type, 4	0	0	0	0.682536	0	0.645662	psmb4	NM_001017801	GO:0000502(proteasome complex)|GO:0004175(endopeptidase activity)|GO:0004298(threonine-type endopeptidase activity)|GO:0005634(nucleus)|GO:0005737(cytoplasm)|GO:0005839(proteasome core complex)|GO:0006508(proteolysis)|GO:0008233(peptidase activity)|GO:0016787(hydrolase activity)|GO:0051603(proteolysis involved in cellular protein catabolic process)
A_15_P107267	proteasome (prosome, macropain) subunit, beta type, 6	0	0	0	0	0.611192	0	psmb6	NM_131152	GO:0000502(proteasome complex)|GO:0004175(endopeptidase activity)|GO:0004298(threonine-type endopeptidase activity)|GO:0005634(nucleus)|GO:0005839(proteasome core complex)|GO:0006508(proteolysis)|GO:0008233(peptidase activity)|GO:0016787(hydrolase activity)|GO:0051603(proteolysis involved in cellular protein catabolic process)
A_15_P338700	proteasome (prosome, macropain) subunit, beta type, 7	0	0	0	0	0.827728	0.626856	psmb7	NM_001045564	GO:0000502(proteasome complex)|GO:0004175(endopeptidase activity)|GO:0004298(threonine-type endopeptidase activity)|GO:0005634(nucleus)|GO:0005737(cytoplasm)|GO:0005839(proteasome core complex)|GO:0006508(proteolysis)|GO:0008233(peptidase activity)|GO:0016787(hydrolase activity)|GO:0051603(proteolysis involved in cellular protein catabolic process)
A_15_P160926	serine (or cysteine) proteinase inhibitor, clade A (alpha-1 antiproteinase, antitrypsin), member 1	#N/A	#N/A	0	0	0.794797	0	serpina1	NM_001077758	GO:0004867(serine-type endopeptidase inhibitor activity)|GO:0010951(negative regulation of endopeptidase activity)|GO:0030162(regulation of proteolysis)
Protein synthesis
A_15_P655526	eukaryotic translation elongation factor 1 alpha 1, like 1	0	0	0	0	0.758187	0	eef1a1l1	NM_131263	GO:0000166(nucleotide binding)|GO:0003746(translation elongation factor activity)|GO:0003924(GTPase activity)|GO:0005525(GTP binding)|GO:0005737(cytoplasm)|GO:0006184(GTP catabolic process)|GO:0006412(translation)|GO:0006414(translational elongation)
A_15_P154072	eukaryotic translation elongation factor 1 alpha 1, like 2	0	0	0	-0.638509	0.843243	-0.798327	eef1a1l2	NM_001039985	GO:0000166(nucleotide binding)|GO:0003746(translation elongation factor activity)|GO:0003924(GTPase activity)|GO:0005525(GTP binding)|GO:0005737(cytoplasm)|GO:0006184(GTP catabolic process)|GO:0006414(translational elongation)
A_15_P723016	eukaryotic translation elongation factor 1 gamma	0	0	0.882188	0	0	-0.620258	eef1g	NM_173263	GO:0003746(translation elongation factor activity)|GO:0005853(eukaryotic translation elongation factor 1 complex)|GO:0006412(translation)|GO:0006414(translational elongation)
A_15_P747516	eukaryotic translation elongation factor 2b	0	0	0.656244	0	0.716763	0	eef2b	NM_200458	GO:0000166(nucleotide binding)|GO:0003746(translation elongation factor activity)|GO:0003924(GTPase activity)|GO:0005525(GTP binding)|GO:0006184(GTP catabolic process)|GO:0006414(translational elongation)|GO:0009790(embryo development)|GO:0042221(response to chemical stimulus)
A_15_P695681	eukaryotic translation initiation factor 2, subunit 2 beta	0	0	0	0	0	0.655252	eif2s2	NM_212675	GO:0003743(translation initiation factor activity)|GO:0006413(translational initiation)
A_15_P105744	eukaryotic translation initiation factor 4A, isoform 1B	0	0	0	0	0.64115	0	eif4a1b	NM_201510	GO:0000166(nucleotide binding)|GO:0003676(nucleic acid binding)|GO:0003743(translation initiation factor activity)|GO:0004386(helicase activity)|GO:0005524(ATP binding)|GO:0006200(ATP catabolic process)|GO:0006413(translational initiation)|GO:0008026(ATP-dependent helicase activity)|GO:0016787(hydrolase activity)
A_15_P732186	eukaryotic translation initiation factor 4Bb	0	0	0	0	0	0.676089	eif4bb	NM_214718	GO:0000166(nucleotide binding)|GO:0003676(nucleic acid binding)|GO:0003743(translation initiation factor activity)|GO:0005575(cellular_component)|GO:0006413(translational initiation)
A_15_P722981	eukaryotic translation initiation factor 4E family member 1c	0	0	0	0	0.724749	0	eif4e1c	NM_001017851	GO:0003723(RNA binding)|GO:0003743(translation initiation factor activity)|GO:0005737(cytoplasm)|GO:0006412(translation)|GO:0006413(translational initiation)
A_15_P754426	eukaryotic translation initiation factor 5	0	0	-0.668139	0	0	0	eif5	NM_199591	GO:0003743(translation initiation factor activity)|GO:0005488(binding)|GO:0005575(cellular_component)|GO:0006413(translational initiation)|GO:0016070(RNA metabolic process)
A_15_P644476	exostoses (multiple) 1a	0	0	0	0	0	-0.75916	ext1a	NM_001012368	GO:0005783(endoplasmic reticulum)|GO:0008152(metabolic process)|GO:0015012(heparan sulfate proteoglycan biosynthetic process)|GO:0016020(membrane)|GO:0016021(integral to membrane)|GO:0016740(transferase activity)|GO:0016757(transferase activity, transferring glycosyl groups)|GO:0016758(transferase activity, transferring hexosyl groups)|GO:0030176(integral to endoplasmic reticulum membrane)|GO:003…
A_15_P625561	glutaminyl-tRNA synthetase	0	0	0	0	0	0.595827	qars	NM_201213	GO:0000166(nucleotide binding)|GO:0004812(aminoacyl-tRNA ligase activity)|GO:0004819(glutamine-tRNA ligase activity)|GO:0005524(ATP binding)|GO:0005737(cytoplasm)|GO:0006412(translation)|GO:0006418(tRNA aminoacylation for protein translation)|GO:0006425(glutaminyl-tRNA aminoacylation)|GO:0016874(ligase activity)|GO:0016876(ligase activity, forming aminoacyl-tRNA and related compounds)|GO:0043039(…
A_15_P108618	glutamyl-prolyl-tRNA synthetase	0	0	0	0	0	0.595542	eprs	NM_001204248	GO:0000166(nucleotide binding)|GO:0004812(aminoacyl-tRNA ligase activity)|GO:0004827(proline-tRNA ligase activity)|GO:0005524(ATP binding)|GO:0005737(cytoplasm)|GO:0006418(tRNA aminoacylation for protein translation)|GO:0006433(prolyl-tRNA aminoacylation)|GO:0016876(ligase activity, forming aminoacyl-tRNA and related compounds)|GO:0043039(tRNA aminoacylation)
A_15_P169211	histidyl-tRNA synthetase	0	0	#N/A	#N/A	0.680758	0.670047	hars	NM_001004586	GO:0000166(nucleotide binding)|GO:0004812(aminoacyl-tRNA ligase activity)|GO:0004821(histidine-tRNA ligase activity)|GO:0005524(ATP binding)|GO:0005737(cytoplasm)|GO:0006418(tRNA aminoacylation for protein translation)|GO:0006427(histidyl-tRNA aminoacylation)
A_15_P116143	isoleucyl-tRNA synthetase	0	0.950167	0	0.951654	0	1.13161	iars	NM_199896	GO:0000166(nucleotide binding)|GO:0004812(aminoacyl-tRNA ligase activity)|GO:0004822(isoleucine-tRNA ligase activity)|GO:0005524(ATP binding)|GO:0005737(cytoplasm)|GO:0006418(tRNA aminoacylation for protein translation)|GO:0006428(isoleucyl-tRNA aminoacylation)
A_15_P176146	lysyl-tRNA synthetase	0	0	#N/A	#N/A	0.685532	0	kars	NM_001002386	GO:0000166(nucleotide binding)|GO:0003676(nucleic acid binding)|GO:0004812(aminoacyl-tRNA ligase activity)|GO:0004824(lysine-tRNA ligase activity)|GO:0005524(ATP binding)|GO:0005737(cytoplasm)|GO:0006418(tRNA aminoacylation for protein translation)|GO:0006430(lysyl-tRNA aminoacylation)
A_15_P118666	mitochondrial ribosomal protein L11	0	0	0	0	0	0.626924	mrpl11	NM_001002556	GO:0003735(structural constituent of ribosome)|GO:0005840(ribosome)|GO:0006412(translation)|GO:0030529(ribonucleoprotein complex)
A_15_P164531	mitochondrial ribosomal protein L20	0	0	0	0	0	0.747724	mrpl20	NM_001045359	GO:0003735(structural constituent of ribosome)|GO:0005622(intracellular)|GO:0005840(ribosome)|GO:0006412(translation)|GO:0019843(rRNA binding)|GO:0030529(ribonucleoprotein complex)
A_15_P181161	mitochondrial ribosomal protein L22	0	0	0	0	0	0.614909	mrpl22	NM_001122621	GO:0003735(structural constituent of ribosome)|GO:0005622(intracellular)|GO:0005840(ribosome)|GO:0006412(translation)|GO:0015934(large ribosomal subunit)|GO:0030529(ribonucleoprotein complex)
A_15_P194231	ribosomal L24 domain containing 1	0	0	0	0	0	-0.647333	rsl24d1	NM_212993	GO:0003735(structural constituent of ribosome)|GO:0005634(nucleus)|GO:0005730(nucleolus)|GO:0005840(ribosome)|GO:0006412(translation)|GO:0042254(ribosome biogenesis)
A_15_P732401	ribosomal protein L13	0	0	0	0	0	-0.61228	rpl13	NM_198143	GO:0003735(structural constituent of ribosome)|GO:0005622(intracellular)|GO:0005840(ribosome)|GO:0006412(translation)|GO:0030529(ribonucleoprotein complex)|GO:0051726(regulation of cell cycle)
A_15_P112722	ribosomal protein L14	0	0	0	-0.627892	0	0	rpl14	NM_001002866	GO:0003735(structural constituent of ribosome)|GO:0005622(intracellular)|GO:0005840(ribosome)|GO:0006412(translation)
A_15_P597177	ribosomal protein L18	0	0	0	-0.595046	0	-0.600012	rpl18	NM_001003432	GO:0003735(structural constituent of ribosome)|GO:0005622(intracellular)|GO:0005840(ribosome)|GO:0006412(translation)|GO:0030529(ribonucleoprotein complex)
A_15_P235701	ribosomal protein L22-like 1	0	-0.96656	0	-1.28932	0	-1.58245	rpl22l1	NM_001045335	GO:0003735(structural constituent of ribosome)|GO:0005622(intracellular)|GO:0005840(ribosome)|GO:0006412(translation)
A_15_P209551	ribosomal protein L28	0	0	0	0	0	-0.671975	rpl28	NM_201061	GO:0003735(structural constituent of ribosome)|GO:0005622(intracellular)|GO:0005840(ribosome)|GO:0006412(translation)|GO:0009790(embryo development)
A_15_P114201	ribosomal protein L3	0	0	0	-0.734603	0	-0.759153	rpl3	NM_001001590	GO:0003735(structural constituent of ribosome)|GO:0005622(intracellular)|GO:0005840(ribosome)|GO:0006412(translation)|GO:0030529(ribonucleoprotein complex)
A_15_P741296	ribosomal protein L30	0	0	0	-0.602954	0	0	rpl30	NM_200028	GO:0003735(structural constituent of ribosome)|GO:0005622(intracellular)|GO:0005840(ribosome)|GO:0006412(translation)
A_15_P726442	ribosomal protein L5b	0	0	0	-0.587726	0	-0.606101	rpl5b	NM_001002106	GO:0003735(structural constituent of ribosome)|GO:0005622(intracellular)|GO:0005840(ribosome)|GO:0006412(translation)|GO:0008097(5S rRNA binding)
A_15_P727698	ribosomal protein L7	0	0	0.627955	-0.623702	0.682316	0	rpl7	NM_213644	GO:0003735(structural constituent of ribosome)|GO:0005622(intracellular)|GO:0005840(ribosome)|GO:0006412(translation)|GO:0030529(ribonucleoprotein complex)|GO:0051726(regulation of cell cycle)
A_15_P105625	ribosomal protein L8	0	0	0.718914	0	0.585191	0	rpl8	NM_200713	GO:0003723(RNA binding)|GO:0003735(structural constituent of ribosome)|GO:0005622(intracellular)|GO:0005737(cytoplasm)|GO:0005840(ribosome)|GO:0006412(translation)|GO:0015934(large ribosomal subunit)|GO:0019843(rRNA binding)|GO:0030529(ribonucleoprotein complex)
A_15_P726846	ribosomal protein S2	0	0	0.74918	0	0	0	rps2	NM_213279	GO:0003723(RNA binding)|GO:0003735(structural constituent of ribosome)|GO:0005622(intracellular)|GO:0005840(ribosome)|GO:0006412(translation)|GO:0015935(small ribosomal subunit)|GO:0030529(ribonucleoprotein complex)
A_15_P739741	ribosomal protein S3A	0	0	0	-0.592139	0	-0.621461	rps3a	NM_200059	GO:0003735(structural constituent of ribosome)|GO:0005622(intracellular)|GO:0005737(cytoplasm)|GO:0005840(ribosome)|GO:0006412(translation)|GO:0009790(embryo development)|GO:0030529(ribonucleoprotein complex)
A_15_P256311	ribosomal protein S9	0	0	0	-0.875404	0	-0.883841	rps9	NM_200852	GO:0003723(RNA binding)|GO:0003735(structural constituent of ribosome)|GO:0005622(intracellular)|GO:0005840(ribosome)|GO:0006412(translation)|GO:0015935(small ribosomal subunit)|GO:0019843(rRNA binding)|GO:0030529(ribonucleoprotein complex)
A_15_P227651	ribosomal protein SA	0	0	0.586927	0	0	0	rpsa	NM_201052	GO:0000028(ribosomal small subunit assembly)|GO:0000447(endonucleolytic cleavage in ITS1 to separate SSU-rRNA from 5.8S rRNA and LSU-rRNA from tricistronic rRNA transcript (SSU-rRNA, 5.8S rRNA, LSU-rRNA))|GO:0000461(endonucleolytic cleavage to generate mature 3'-end of SSU-rRNA from (SSU-rRNA, 5.8S rRNA, LSU-rRNA))|GO:0003735(structural constituent of ribosome)|GO:0004872(receptor activity)|GO:00…
A_15_P365922	Sep (O-phosphoserine) tRNA:Sec (selenocysteine) tRNA synthase	0	0	0	0	0	0.593751	sepsecs	NM_200154	GO:0003824(catalytic activity)|GO:0005737(cytoplasm)|GO:0006412(translation)|GO:0016740(transferase activity)|GO:0016785(transferase activity, transferring selenium-containing groups)|GO:0030170(pyridoxal phosphate binding)
A_15_P726541	tryptophanyl-tRNA synthetase	0	0	0	0.666829	0	0.800544	wars	NM_200772	GO:0000166(nucleotide binding)|GO:0004812(aminoacyl-tRNA ligase activity)|GO:0004830(tryptophan-tRNA ligase activity)|GO:0005524(ATP binding)|GO:0005737(cytoplasm)|GO:0006412(translation)|GO:0006418(tRNA aminoacylation for protein translation)|GO:0006436(tryptophanyl-tRNA aminoacylation)|GO:0016874(ligase activity)
A_15_P141876	zgc:110726	0	0	0	0.779878	0	0.654803	zgc:110726	NM_001017583	GO:0003743(translation initiation factor activity)|GO:0005488(binding)|GO:0005634(nucleus)|GO:0005737(cytoplasm)|GO:0005852(eukaryotic translation initiation factor 3 complex)|GO:0006412(translation)|GO:0006413(translational initiation)|GO:0006446(regulation of translational initiation)|GO:0043022(ribosome binding)
A_15_P382670	zgc:136826	0	1.27714	0	1.29177	0	1.70594	zgc:136826	NM_001172680	GO:0003735(structural constituent of ribosome)|GO:0005622(intracellular)|GO:0005840(ribosome)|GO:0006412(translation)|GO:0030529(ribonucleoprotein complex)|GO:0046872(metal ion binding)
A_15_P163176	zgc:73262	0	0	0	0	0	-0.683865	zgc:73262	NM_200765	GO:0003735(structural constituent of ribosome)|GO:0005622(intracellular)|GO:0005840(ribosome)|GO:0006412(translation)|GO:0030529(ribonucleoprotein complex)|GO:0046872(metal ion binding)

## Sheet: fig5-development
probe ID	GeneName	D1D2MO_H	D3MO_H	D1D2MO_A	D3MO_A	D1D2MO_T	D3MO_T	gene symbol	accession no.	GO
(heart) muscle development
A_15_P341805	actin, alpha 1b, skeletal muscle	0.76904	0	1.55573	0.793947	1.52373	0.833773	acta1b	NM_214784	GO:0000166(nucleotide binding)|GO:0005524(ATP binding)|GO:0005737(cytoplasm)|GO:0005856(cytoskeleton)|GO:0035050(embryonic heart tube development)
A_15_P628921	cardiac myosin light chain-1	0.609682	0	0	0.689442	#N/A	#N/A	cmlc1	NM_131692	GO:0003007(heart morphogenesis)|GO:0005509(calcium ion binding)|GO:0045214(sarcomere organization)|GO:0048738(cardiac muscle tissue development)|GO:0055005(ventricular cardiac myofibril development)|GO:0055015(ventricular cardiac muscle cell development)|GO:0060047(heart contraction)
A_15_P170646	desmin a	0	0	0	0.660842	0.765941	0.752046	desma	NM_130963	GO:0005198(structural molecule activity)|GO:0005882(intermediate filament)|GO:0045214(sarcomere organization)|GO:0060047(heart contraction)
A_15_P729036	heat shock protein 90, alpha (cytosolic), class A member 1, tandem duplicate 1	0	0	0	0.788123	0.755206	0.940961	hsp90aa1.1	NM_131328	GO:0000166(nucleotide binding)|GO:0005515(protein binding)|GO:0005524(ATP binding)|GO:0005737(cytoplasm)|GO:0006457(protein folding)|GO:0006950(response to stress)|GO:0007517(muscle organ development)|GO:0014866(skeletal myofibril assembly)|GO:0030017(sarcomere)|GO:0030018(Z disc)|GO:0030235(nitric-oxide synthase regulator activity)|GO:0030239(myofibril assembly)|GO:0030240(skeletal muscle thin f…
A_15_P343540	heat shock protein 90, alpha (cytosolic), class B member 1	0	0	0	0	0.661623	0	hsp90ab1	NM_131310	GO:0000166(nucleotide binding)|GO:0005515(protein binding)|GO:0005524(ATP binding)|GO:0005737(cytoplasm)|GO:0006457(protein folding)|GO:0006950(response to stress)|GO:0007517(muscle organ development)|GO:0051082(unfolded protein binding)
A_15_P742951	im:6895682	0	0	0	0	0.859288	0	im:6895682	NM_001080198	GO:0003674(molecular_function)|GO:0005737(cytoplasm)|GO:0006351(transcription, DNA-dependent)|GO:0006355(regulation of transcription, DNA-dependent)|GO:0007275(multicellular organismal development)|GO:0007517(muscle organ development)|GO:0030017(sarcomere)|GO:0030154(cell differentiation)
A_15_P241676	laminin, alpha 2	0	0	0	0	0.672304	0	lama2	ENSDART00000064380	GO:0003674(molecular_function)|GO:0005575(cellular_component)|GO:0007517(muscle organ development)
A_15_P113348	muscleblind-like 2 (Drosophila)	0	0	0	0	-0.642519	0	mbnl2	NM_001161671	GO:0001654(eye development)|GO:0003676(nucleic acid binding)|GO:0007507(heart development)|GO:0007517(muscle organ development)|GO:0008270(zinc ion binding)|GO:0009790(embryo development)|GO:0048747(muscle fiber development)
A_15_P236606	myocyte enhancer factor 2ca	0	0	0	0.596127	0	0	mef2ca	NM_131312	GO:0000976(transcription regulatory region sequence-specific DNA binding)|GO:0003677(DNA binding)|GO:0005634(nucleus)|GO:0006351(transcription, DNA-dependent)|GO:0006355(regulation of transcription, DNA-dependent)|GO:0007507(heart development)|GO:0030241(skeletal muscle myosin thick filament assembly)|GO:0045944(positive regulation of transcription from RNA polymerase II promoter)|GO:0046983(prot…
A_15_P331879	myosin, heavy polypeptide 1.1, skeletal muscle	0	0.645267	0	1.18272	0.965154	0.84822	myhz1.1	NM_001115089	GO:0000166(nucleotide binding)|GO:0001757(somite specification)|GO:0003774(motor activity)|GO:0003779(actin binding)|GO:0005524(ATP binding)|GO:0008152(metabolic process)|GO:0016459(myosin complex)|GO:0032982(myosin filament)
A_15_P175996	myosin, heavy polypeptide 11, smooth muscle a	0	0	0	-0.714814	0	0	myh11a	NM_001024448	GO:0000166(nucleotide binding)|GO:0003774(motor activity)|GO:0003779(actin binding)|GO:0005524(ATP binding)|GO:0008152(metabolic process)|GO:0016459(myosin complex)|GO:0030860(regulation of polarized epithelial cell differentiation)|GO:0048546(digestive tract morphogenesis)|GO:0048565(digestive tract development)
A_15_P171951	myosin, light polypeptide 7, regulatory	0.605285	0	0	0.63038	#N/A	#N/A	myl7	NM_131329	GO:0005509(calcium ion binding)|GO:0045214(sarcomere organization)|GO:0045823(positive regulation of heart contraction)|GO:0048738(cardiac muscle tissue development)|GO:0055004(atrial cardiac myofibril development)|GO:0055005(ventricular cardiac myofibril development)|GO:0055015(ventricular cardiac muscle cell development)|GO:0060047(heart contraction)
A_15_P633606	PDZ and LIM domain 7	#N/A	#N/A	0	0.688411	0.861972	0	pdlim7	NM_200840	GO:0001756(somitogenesis)|GO:0001947(heart looping)|GO:0003143(embryonic heart tube morphogenesis)|GO:0003190(atrioventricular valve formation)|GO:0003294(atrial ventricular junction remodeling)|GO:0005737(cytoplasm)|GO:0005856(cytoskeleton)|GO:0008270(zinc ion binding)|GO:0015629(actin cytoskeleton)|GO:0031941(filamentous actin)|GO:0046872(metal ion binding)|GO:0048471(perinuclear region of cyto…
A_15_P625811	small nuclear ribonucleoprotein D1 polypeptide	0	0.596023	0	0	0	0.645003	snrpd1	NM_173252	GO:0003676(nucleic acid binding)|GO:0007507(heart development)|GO:0030529(ribonucleoprotein complex)
A_15_P348070	transgelin 2	0	0	0	0	0.617125	0	tagln2	NM_201576	GO:0000902(cell morphogenesis)|GO:0003779(actin binding)|GO:0007517(muscle organ development)|GO:0015629(actin cytoskeleton)|GO:0030036(actin cytoskeleton organization)
A_15_P100822	transgelin 3b	0	0	0	0	0	-0.726359	tagln3b	NM_199720	GO:0003674(molecular_function)|GO:0005575(cellular_component)|GO:0007517(muscle organ development)
A_15_P735176	tropomyosin 4a	0	0	1.15291	0.662159	0.647534	0	tpm4a	NM_001024467	GO:0055003(cardiac myofibril assembly)|GO:0060047(heart contraction)|GO:0060048(cardiac muscle contraction)
A_15_P113265	unc-45 homolog B (C. elegans)	0	0	0	0.759759	0	0.71126	unc45b	NM_153673	GO:0005488(binding)|GO:0005515(protein binding)|GO:0005737(cytoplasm)|GO:0007275(multicellular organismal development)|GO:0007517(muscle organ development)|GO:0007519(skeletal muscle tissue development)|GO:0030017(sarcomere)|GO:0030018(Z disc)|GO:0030154(cell differentiation)|GO:0030239(myofibril assembly)|GO:0048471(perinuclear region of cytoplasm)|GO:0048738(cardiac muscle tissue development)|G…
cell cycle
A_15_P103348	nucleolar and spindle associated protein 1	0	0.612492	#N/A	#N/A	0	0	nusap1	NM_001145694	GO:0001755(neural crest cell migration)|GO:0003677(DNA binding)|GO:0005634(nucleus)|GO:0005730(nucleolus)|GO:0005737(cytoplasm)|GO:0005819(spindle)|GO:0005856(cytoskeleton)|GO:0005874(microtubule)|GO:0005876(spindle microtubule)|GO:0007049(cell cycle)|GO:0007067(mitosis)|GO:0008017(microtubule binding)|GO:0051301(cell division)
A_15_P100436	NUF2, NDC80 kinetochore complex component, homolog	0	0.617209	#N/A	#N/A	0	0	nuf2	NM_200310	GO:0000775(chromosome, centromeric region)|GO:0000776(kinetochore)|GO:0000777(condensed chromosome kinetochore)|GO:0005634(nucleus)|GO:0005694(chromosome)|GO:0007049(cell cycle)|GO:0007067(mitosis)|GO:0007507(heart development)|GO:0031262(Ndc80 complex)|GO:0051301(cell division)
A_15_P630666	tumor protein p53	0	1.37632	0	1.2799	0	1.75869	tp53	NM_131327	GO:0000077(DNA damage checkpoint)|GO:0000122(negative regulation of transcription from RNA polymerase II promoter)|GO:0000785(chromatin)|GO:0002039(p53 binding)|GO:0003677(DNA binding)|GO:0003682(chromatin binding)|GO:0003684(damaged DNA binding)|GO:0003690(double-stranded DNA binding)|GO:0003700(sequence-specific DNA binding transcription factor activity)|GO:0005515(protein binding)|GO:0005622(i…
cell differentiation
A_15_P574807	pancreatic progenitor cell differentiation and proliferation factor a	0	-0.79346	0	0	0	0	ppdpfa	NM_200079	GO:0001708(cell fate specification)|GO:0007275(multicellular organismal development)|GO:0008283(cell proliferation)|GO:0030154(cell differentiation)|GO:0031017(exocrine pancreas development)
A_15_P597267	pancreatic progenitor cell differentiation and proliferation factor a	0	-0.706898	-0.657022	0	0	-0.843828	ppdpfa	EH479777	GO:0001708(cell fate specification)|GO:0007275(multicellular organismal development)|GO:0008283(cell proliferation)|GO:0030154(cell differentiation)|GO:0031017(exocrine pancreas development)
cartilage/bone development
A_15_P266876	actinodin1	0	0	0.601836	0	0	0	and1	NM_001197254	GO:0033333(fin development)|GO:0051216(cartilage development)
A_15_P590632	actinodin2	0	1.17085	0.921471	0	0.642846	0.604242	and2	NM_001111190	GO:0033333(fin development)|GO:0051216(cartilage development)
A_15_P739861	SEC13 homolog (S. cerevisiae)	0	0	#N/A	#N/A	0.658003	0	sec13	NM_213335	GO:0003674(molecular_function)|GO:0005622(intracellular)|GO:0005623(cell)|GO:0006888(ER to Golgi vesicle-mediated transport)|GO:0051216(cartilage development)|GO:0070278(extracellular matrix constituent secretion)
nervous system development
A_15_P219676	deltaA	0	0.59087	#N/A	#N/A	0	0.591307	dla	NM_130954	GO:0005509(calcium ion binding)|GO:0005515(protein binding)|GO:0005886(plasma membrane)|GO:0005938(cell cortex)|GO:0007154(cell communication)|GO:0007219(Notch signaling pathway)|GO:0007275(multicellular organismal development)|GO:0007399(nervous system development)|GO:0009880(embryonic pattern specification)|GO:0014032(neural crest cell development)|GO:0016020(membrane)|GO:0016021(integral to me…
A_15_P116883	deltaB	0	0	0	0	0	0.721513	dlb	NM_130958	GO:0005509(calcium ion binding)|GO:0007154(cell communication)|GO:0007219(Notch signaling pathway)|GO:0007275(multicellular organismal development)|GO:0007399(nervous system development)|GO:0016020(membrane)|GO:0016021(integral to membrane)|GO:0030154(cell differentiation)
A_15_P102543	developing brain homeobox 1a	0	0	#N/A	#N/A	0	0.715068	dbx1a	NM_131158	GO:0000976(transcription regulatory region sequence-specific DNA binding)|GO:0003677(DNA binding)|GO:0003700(sequence-specific DNA binding transcription factor activity)|GO:0005634(nucleus)|GO:0006355(regulation of transcription, DNA-dependent)|GO:0007275(multicellular organismal development)|GO:0021515(cell differentiation in spinal cord)|GO:0043565(sequence-specific DNA binding)
A_15_P113787	hairy and enhancer of split-related 15.1	0	0	0	0	0	0.744914	her15.1	NM_182875	GO:0001654(eye development)|GO:0001756(somitogenesis)|GO:0007219(Notch signaling pathway)|GO:0007420(brain development)
A_15_P147781	MOB kinase activator 1A	0	0	0	0	0	0.591135	mob1a	NM_199914	GO:0001756(somitogenesis)|GO:0005575(cellular_component)|GO:0007417(central nervous system development)|GO:0008283(cell proliferation)|GO:0009790(embryo development)|GO:0016301(kinase activity)|GO:0016310(phosphorylation)
A_15_P708741	nestin	0	0	0	0	0	0.669464	nes	ENSDART00000122681	GO:0007420(brain development)|GO:0021545(cranial nerve development)|GO:0031076(embryonic camera-type eye development)|GO:0043066(negative regulation of apoptotic process)
A_15_P116699	neurogenic differentiation 4	0	0	0	0	0	0.828148	neurod4	NM_170762	GO:0001839(neural plate morphogenesis)|GO:0007399(nervous system development)|GO:0050769(positive regulation of neurogenesis)
A_15_P107783	neurogenic differentiation 6b	0	0	0	0	0	-0.796154	neurod6b	NM_131817	GO:0003677(DNA binding)|GO:0005634(nucleus)|GO:0006351(transcription, DNA-dependent)|GO:0006355(regulation of transcription, DNA-dependent)|GO:0007275(multicellular organismal development)|GO:0007399(nervous system development)|GO:0030154(cell differentiation)
A_15_P161081	neurogenin 1	0	0	#N/A	#N/A	0	0.618949	neurog1	NM_131041	GO:0000989(transcription factor binding transcription factor activity)|GO:0003677(DNA binding)|GO:0003682(chromatin binding)|GO:0005515(protein binding)|GO:0005634(nucleus)|GO:0006351(transcription, DNA-dependent)|GO:0006355(regulation of transcription, DNA-dependent)|GO:0007275(multicellular organismal development)|GO:0007399(nervous system development)|GO:0007422(peripheral nervous system devel…
A_15_P751126	proteolipid protein 1a	0	0	0	0	0	0.773756	plp1a	NM_175576	GO:0003674(molecular_function)|GO:0016021(integral to membrane)|GO:0042552(myelination)
A_15_P115417	secreted frizzled-related protein 1a	0	0	0	0	0	-0.746555	sfrp1a	NM_205585	GO:0001654(eye development)|GO:0001944(vasculature development)|GO:0005737(cytoplasm)|GO:0005886(plasma membrane)|GO:0007275(multicellular organismal development)|GO:0007420(brain development)|GO:0008406(gonad development)|GO:0009790(embryo development)|GO:0016055(Wnt receptor signaling pathway)|GO:0017147(Wnt-protein binding)|GO:0030165(PDZ domain binding)|GO:0042813(Wnt-activated receptor activ…
A_15_P632201	starmaker	0	0	0	-0.715047	0	0	stm	NM_198817	GO:0005576(extracellular region)|GO:0009590(detection of gravity)|GO:0043049(otic placode formation)
other developmental processes
A_15_P629316	apolipoprotein B mRNA editing enzyme, catalytic polypeptide-like 2a	#N/A	#N/A	#N/A	#N/A	0.682447	0	apobec2a	NM_001013314	GO:0005575(cellular_component)|GO:0008152(metabolic process)|GO:0008270(zinc ion binding)|GO:0016814(hydrolase activity, acting on carbon-nitrogen (but not peptide) bonds, in cyclic amidines)|GO:0060538(skeletal muscle organ development)
A_15_P756886	catenin (cadherin-associated protein), beta 1	0	0	#N/A	#N/A	0.735633	0	ctnnb1	NM_131059	GO:0000122(negative regulation of transcription from RNA polymerase II promoter)|GO:0000578(embryonic axis specification)|GO:0001569(patterning of blood vessels)|GO:0001658(branching involved in ureteric bud morphogenesis)|GO:0001702(gastrulation with mouth forming second)|GO:0001711(endodermal cell fate commitment)|GO:0001889(liver development)|GO:0003136(negative regulation of heart induction b…
A_15_P746051	eukaryotic translation initiation factor 3, subunit E, a	0	0	0	0	0.699592	0	eif3ea	NM_200839	GO:0003743(translation initiation factor activity)|GO:0005634(nucleus)|GO:0005737(cytoplasm)|GO:0005852(eukaryotic translation initiation factor 3 complex)|GO:0006412(translation)|GO:0006413(translational initiation)|GO:0043010(camera-type eye development)|GO:0043473(pigmentation)|GO:0048703(embryonic viscerocranium morphogenesis)
A_15_P745357	high-mobility group box 1a	0	0	0	0	0.666335	0	hmgb1a	NM_199555	GO:0003677(DNA binding)|GO:0005488(binding)|GO:0005634(nucleus)|GO:0005886(plasma membrane)|GO:0009409(response to cold)|GO:0030900(forebrain development)
A_15_P142841	odd-skipped related 2 (Drosophila)	0	0	0	0	0.754213	0	osr2	NM_001017694	GO:0000122(negative regulation of transcription from RNA polymerase II promoter)|GO:0001822(kidney development)|GO:0003676(nucleic acid binding)|GO:0005622(intracellular)|GO:0005634(nucleus)|GO:0006351(transcription, DNA-dependent)|GO:0006355(regulation of transcription, DNA-dependent)|GO:0007275(multicellular organismal development)|GO:0008270(zinc ion binding)|GO:0046872(metal ion binding)|GO:0…
A_15_P210526	protein arginine methyltransferase 5	0	0	0	0	0.627538	0	prmt5	NM_001007183	GO:0005737(cytoplasm)|GO:0008168(methyltransferase activity)|GO:0008757(S-adenosylmethionine-dependent methyltransferase activity)|GO:0016740(transferase activity)|GO:0032259(methylation)|GO:0048742(regulation of skeletal muscle fiber development)
A_15_P104141	retinol binding protein 4, plasma	0	0	0.729813	0	0.999081	0	rbp4	NM_130920	GO:0001889(liver development)|GO:0005215(transporter activity)|GO:0005488(binding)|GO:0005501(retinoid binding)|GO:0006810(transport)|GO:0032526(response to retinoic acid)
A_15_P669857	retinol binding protein 4, plasma	0	0	0.675171	0	0.857225	0	rbp4	CF595094	GO:0001889(liver development)|GO:0005215(transporter activity)|GO:0005488(binding)|GO:0005501(retinoid binding)|GO:0006810(transport)|GO:0032526(response to retinoic acid)
A_15_P101419	secreted acidic cysteine rich glycoprotein	0	0	0.849074	0	0.944247	0	sparc	NM_001001942	GO:0005509(calcium ion binding)|GO:0005578(proteinaceous extracellular matrix)|GO:0005615(extracellular space)|GO:0007165(signal transduction)|GO:0030916(otic vesicle formation)|GO:0032474(otolith morphogenesis)|GO:0048752(semicircular canal morphogenesis)|GO:0051216(cartilage development)|GO:0060037(pharyngeal system development)
A_15_P105544	SET and MYND domain containing 1b	#N/A	#N/A	0	0	0	0.737989	smyd1b	NM_001039636	GO:0008168(methyltransferase activity)|GO:0008270(zinc ion binding)|GO:0016740(transferase activity)|GO:0030239(myofibril assembly)|GO:0032259(methylation)|GO:0042800(histone methyltransferase activity (H3-K4 specific))|GO:0046872(metal ion binding)|GO:0051568(histone H3-K4 methylation)
